# Supplementary material for: The role of oxidant stress and gender in the erythrocyte arginine metabolism and ammonia management in patients with type 2 diabetes
Source: PLoS One. 2019 Jul 17;14(7):e0219481. doi: 10.1371/journal.pone.0219481 (PMC6636741; doi:10.1371/journal.pone.0219481)
Supplement: S1 File — (XLS) [file pone.0219481.s001.xls]

## Sheet: DescriptiveStatistics.csv
	Mean	variance	skewness	median
Arginine_Control_M_RBC	7.17975	4.77866	0.483161	6.42
Arginine_Control_M_Serum	0.1843	0.00397581	0.16554	0.176		M: MALE
Arginine_Control_F_RBC	4.74675	1.61291	0.788956	3.935		F: FEMALE
Arginine_Control_F_Serum	0.184325	0.00305182	-0.268543	0.2
Arginine_Diabetics_M_RBC	5.58225	1.78511	0.674177	5.6
Arginine_Diabetics_M_Serum	0.147075	0.00391167	0.569935	0.124
Arginine_Diabetics_F_RBC	7.46925	4.57426	0.774132	7.325
Arginine_Diabetics_F_Serum	0.2175	0.0199487	3.66087	0.19
Nitrites_Control_M_RBC	120.175	1798.84	0.795472	117
Nitrites_Control_M_Serum	19.1175	83.8919	0.184838	16.7
Nitrites_Control_F_RBC	101.85	726.077	0.904613	94
Nitrites_Control_F_Serum	11.8875	18.7696	1.16943	10.2
Nitrites_Diabetics_M_RBC	63.73	215.235	-0.12219	67.5
Nitrites_Diabetics_M_Serum	49.6725	1002.67	1.14373	40
Nitrites_Diabetics_F_RBC	74.125	773.609	0.334652	74
Nitrites_Diabetics_F_Serum	52.815	344.562	-0.0608687	56
Citrulline_Control_M_RBC	141.4	2256.99	0.411035	151
Citrulline_Control_M_Serum	248.075	1722.77	1.73163	245
Citrulline_Control_F_RBC	184.675	499.919	2.45897	178.5
Citrulline_Control_F_Serum	232.575	4000.54	0.929533	233
Citrulline_Diabetics_M_RBC	292.425	4862.74	-0.190773	310.5
Citrulline_Diabetics_M_Serum	582.775	54949.3	0.360451	576.5
Citrulline_Diabetics_F_RBC	341.275	7092.5	-0.621102	364
Citrulline_Diabetics_F_Serum	678.05	47763.5	0.296985	605.5
Ornithine_Control_M_RBC	181.375	1111.73	-0.113664	176
Ornithine_Control_M_Serum	65.825	281.294	-0.0569945	64
Ornithine_Control_F_RBC	118.875	1515.86	-0.359519	127
Ornithine_Control_F_Serum	57.425	82.1444	-0.711798	62
Ornithine_Diabetics_M_RBC	186.475	1874.65	0.0998298	177
Ornithine_Diabetics_M_Serum	72.4	176.89	0.224819	68.5
Ornithine_Diabetics_F_RBC	212.9	2842.99	-0.0309798	207
Ornithine_Diabetics_F_Serum	61.75	303.087	0.319806	60
Ammonium_Control_M_RBC	283.7	9217.66	0.278407	269
Ammonium_Control_M_Serum	51.1	426.69	0.459999	49.5
Ammonium_Control_F_RBC	322.325	13116.1	-0.595808	336
Ammonium_Control_F_Serum	48.05	429.897	0.826587	49
Ammonium_Diabetics_M_RBC	532.325	12962.6	1.84233	512
Ammonium_Diabetics_M_Serum	102.125	5594.66	2.24534	76
Ammonium_Diabetics_F_RBC	452.2	36822.6	0.158823	525
Ammonium_Diabetics_F_Serum	85.9	1230.24	-0.280361	78
Glucose_Control_M_Serum	92	244.6	-3.76248	94
Glucose_Control_F_Serum	88	66.35	0.0749365	87.5
Glucose_Diabetics_M_Serum	138	560.2	-0.0600492	141.5
Glucose_Diabetics_F_Serum	145	560.2	-0.0600492	148.5
Triglycerides_Control_M_Serum	150	389.5	0.502428	148
Triglycerides_Control_F_Serum	143.25	287.887	0.543112	140.5
Triglycerides_Diabetics_M_Serum	171	1042.4	-0.171353	175
Triglycerides_Diabetics_F_Serum	177	1029.35	-0.622671	184.5
Cholesterol_Control_M_Serum	139	181.35	0.393645	137.5
Cholesterol_Control_F_Serum	148	236.4	-0.275922	150
Cholesterol_Diabetics_M_Serum	174	549.7	-0.306644	179
Cholesterol_Diabetics_F_Serum	185	295.45	-0.139296	185
Insulin_Control_M_Serum	6.4	19.2365	0.919219	4.55
Insulin_Control_F_Serum	7.8	25.7605	0.425984	6.4
Insulin_Diabetics_M_Serum	10.3	51.11	0.371855	10.1
Insulin_Diabetics_F_Serum	10.1	50.404	0.757404	8.35
AST_Control_M_Serum	17	18.9	0.233673	17
AST_Control_F_Serum	20	42.6	0.0550272	19
AST_Diabetics_M_Serum	27.25	111.388	3.18985	25
AST_Diabetics_F_Serum	23.275	103.399	0.428562	22
ALT_Control_M_Serum	22	46.65	0.233975	21
ALT_Control_F_Serum	19	51.35	0.704816	18
ALT_Diabetics_M_Serum	26	137.2	1.28984	22
ALT_Diabetics_F_Serum	25	97.75	1.05977	22
Urea_Control_M_RBC	1.09975	0.0610574	0.550651	1.105
Urea_Control_M_Serum	0.43	0.113175	3.47156	0.375
Urea_Control_F_RBC	1.11	0.09623	0.240048	1.135
Urea_Control_F_Serum	0.5925	0.275999	1.86131	0.415
Urea_Diabetics_M_RBC	2.11	0.32463	0.758147	2.03
Urea_Diabetics_M_Serum	1.72	0.73715	-0.660617	1.95
Urea_Diabetics_F_RBC	2.7095	1.27356	0.838027	2.425
Urea_Diabetics_F_Serum	0.84	0.73365	1.17414	0.33
Uric_Control_M_RBC	135	573.5	-0.117004	135
Uric_Diabetics_M_RBC	165	875	-0.105174	166.5
Uric_Control_F_RBC	114	444.35	0.00754266	114
Uric_Diabetics_F_RBC	126	584.5	0.375257	124
Uric_Control_M_Serum	179	820.65	0.00280104	178.5
Uric_Diabetics_M_Serum	115	391.05	0.314199	112.5
Uric_Control_F_Serum	155	902.65	0.00351225	153.5
Uric_Diabetics_F_Serum	99	189.9	-0.0310673	100
Arginase_Control_M_RBC	2.619	0.229714	-0.183067	2.7
Arginase_Control_F_RBC	2.17	0.541975	0.262098	2.075
Arginase_Diabetics_M_RBC	6.059	9.16154	0.192982	5.69
Arginase_Diabetics_F_RBC	3.8405	2.51885	1.53434	3.245
