# Supplementary material for: The role of oxidant stress and gender in the erythrocyte arginine metabolism and ammonia management in patients with type 2 diabetes
Source: PLoS One. 2019 Jul 17;14(7):e0219481. doi: 10.1371/journal.pone.0219481 (PMC6636741; doi:10.1371/journal.pone.0219481)
Supplement: S3 File — (XLS) [file pone.0219481.s003.xls]

## Sheet: SpearmanRhoPvalueMatrix.csv
	Arginine_Control_M_RBC	Arginine_Control_M_Serum	Arginine_Control_F_RBC	Arginine_Control_F_Serum	Arginine_Diabetics_M_RBC	Arginine_Diabetics_M_Serum	Arginine_Diabetics_F_RBC	Arginine_Diabetics_F_Serum	Nitrites_Control_M_RBC	Nitrites_Control_M_Serum	Nitrites_Control_F_RBC	Nitrites_Control_F_Serum	Nitrites_Diabetics_M_RBC	Nitrites_Diabetics_M_Serum	Nitrites_Diabetics_F_RBC	Nitrites_Diabetics_F_Serum	Citrulline_Control_M_RBC	Citrulline_Control_M_Serum	Citrulline_Control_F_RBC	Citrulline_Control_F_Serum	Citrulline_Diabetics_M_RBC	Citrulline_Diabetics_M_Serum	Citrulline_Diabetics_F_RBC	Citrulline_Diabetics_F_Serum	Ornithine_Control_M_RBC	Ornithine_Control_M_Serum	Ornithine_Control_F_RBC	Ornithine_Control_F_Serum	Ornithine_Diabetics_M_RBC	Ornithine_Diabetics_M_Serum	Ornithine_Diabetics_F_RBC	Ornithine_Diabetics_F_Serum	Ammonium_Control_M_RBC	Ammonium_Control_M_Serum	Ammonium_Control_F_RBC	Ammonium_Control_F_Serum	Ammonium_Diabetics_M_RBC	Ammonium_Diabetics_M_Serum	Ammonium_Diabetics_F_RBC	Ammonium_Diabetics_F_Serum	Glucose_Control_M_Serum	Glucose_Control_F_Serum	Glucose_Diabetics_M_Serum	Glucose_Diabetics_F_Serum	Triglycerides_Control_M_Serum	Triglycerides_Control_F_Serum	Triglycerides_Diabetics_M_Serum	Triglycerides_Diabetics_F_Serum	Cholesterol_Control_M_Serum
Arginine_Control_M_RBC	(0.99999999999999989, 4.9153639064642152e-299)	(-0.17435852870449814, 0.28190883843420217)	(0.55132622494161199, 0.00022681829845955256)	(-0.34319298933204506, 0.03015559049215872)	(0.15222306020813028, 0.34840126738440336)	(0.53094677343381991, 0.00042387636962386673)	(-0.69408606890101132, 6.806476926501163e-07)	(-0.48439496274591715, 0.0015387495007462865)	(-0.43904769961272561, 0.0045938006328532267)	(0.12125384863110435, 0.45608096353608341)	(0.044733786435435824, 0.78401772398040459)	(0.42509400840630401, 0.0062510201213582207)	(0.1266246047904126, 0.43622053542479011)	(0.38656177007256248, 0.013742293471000614)	(0.42907814524721133, 0.0057320954256420628)	(0.55517928918918857, 0.00020060941287989797)	(0.016213416815405491, 0.92090210537323403)	(-0.20276197424382103, 0.20955222988980268)	(0.40026676565393177, 0.01049056888531817)	(-0.047405586238825639, 0.77145264036330718)	(-0.40668402699647282, 0.0092097095350757042)	(0.18870798065881816, 0.24354888601258715)	(0.046064653556545314, 0.77775187636356469)	(-0.078713081249889516, 0.62924523751289585)	(-0.72782514565651879, 1.0294234205724824e-07)	(-0.43666609505635706, 0.0048461503724310699)	(-0.095107913529993066, 0.55937703061464839)	(-0.39959719539781291, 0.010632574835687216)	(-0.14192280234289423, 0.3823527123172501)	(0.030451367585944845, 0.85203118239375664)	(-0.38127396665488361, 0.015207285354293746)	(-0.24271669650806424, 0.13128191458813532)	(-0.57977242189048073, 8.8321067005177066e-05)	(-0.16252769945723552, 0.31634233876566936)	(-0.061392765363126184, 0.70667540543458918)	(0.4161680919689642, 0.0075628659646179777)	(0.20178000428669315, 0.21181433642831518)	(-0.41624029729704631, 0.0075513710037201452)	(-0.19671832538248704, 0.22374321118867724)	(-0.24651088329329873, 0.12517571212165238)	(-0.035011780212833424, 0.83017438838994806)	(0.018262266310083038, 0.91094440314401504)	(0.47415256496894215, 0.0019958704085166882)	(0.051319488926698006, 0.75315039007594375)	(0.12300106319400352, 0.44956698920508442)	(0.27200937705928246, 0.089513541253784676)	(-0.25802854982109902, 0.10793990246490089)	(0.035079519839882493, 0.8298506377046323)	(-0.059249591150471785, 0.71648234682360612)
Arginine_Control_M_Serum	(-0.17435852870449817, 0.28190883843420211)	(1.0, 0.0)	(-0.12707940019383607, 0.43456103880987573)	(0.36788598380343274, 0.019517112421792829)	(0.055723417163707857, 0.73271520205242602)	(-0.17954917502587697, 0.26760332647229734)	(0.24730677491319569, 0.12392225332708941)	(-0.05033351946027903, 0.75774889918246302)	(0.06269193793500244, 0.70075308312233409)	(0.2767033979641601, 0.08390558747474744)	(0.20052398297376944, 0.21473237253050079)	(-0.34770413096772851, 0.027917324983718662)	(0.06444018033039571, 0.69281119075589748)	(-0.036535323514907528, 0.82289964348797717)	(-0.024069609300894197, 0.88279767556563304)	(-0.0044788243375189305, 0.97811801333268211)	(0.037206692902956577, 0.81969852597320614)	(-0.10883429840268391, 0.50381977801034528)	(-0.033375976860656333, 0.83800073187733271)	(0.4570267171242367, 0.0030301676128608413)	(0.051822673274117832, 0.75080678971289261)	(-0.14736597078417563, 0.36417527566441632)	(-0.020636138306108262, 0.89942391080278983)	(0.24439657847055665, 0.12855160593127604)	(0.41069384484055887, 0.0084793566658619701)	(0.47161965492775965, 0.0021258775995713188)	(-0.034595208678937776, 0.83216593174415077)	(0.3520111900915277, 0.025910345185027082)	(-0.00089568064345513004, 0.99562350852251957)	(0.10472004658516394, 0.5201735974338062)	(0.030148381324482939, 0.85348737105331307)	(0.029232971131383002, 0.85788983623185333)	(0.22315023559376976, 0.16632851024558298)	(0.097342299595229234, 0.55014257561537705)	(-0.2072597474194752, 0.19940568631986072)	(0.37590310378278941, 0.016828246173715717)	(-0.27559263066630435, 0.085207297923141523)	(0.15176021809898338, 0.34988617053074411)	(-0.26443087382269653, 0.099173520559910494)	(-0.18644313307934679, 0.2493566768658359)	(-0.05784483249101726, 0.72293492955280225)	(0.067238995781305613, 0.68016428190686029)	(0.073182589905567655, 0.65359536873071344)	(0.052966665198878327, 0.74548683913011227)	(0.32768050602058918, 0.039009074310763711)	(0.13186733736669756, 0.41730416696639883)	(-0.10296332612178077, 0.52723553534587297)	(0.086395851866494511, 0.59605548472693692)	(0.10429684625540832, 0.5218705532970811)
Arginine_Control_F_RBC	(0.55132622494161199, 0.00022681829845955256)	(-0.12707940019383607, 0.43456103880987573)	(1.0, 0.0)	(-0.23297894044903689, 0.14796448717659644)	(0.066084990648694275, 0.68536862460850534)	(0.43447544551315531, 0.0050888050170278011)	(-0.53868683058885769, 0.00033584067047409997)	(-0.20302682039080769, 0.20894500548468123)	(-0.022292543607210252, 0.89139720325425265)	(-0.10555425676524363, 0.51683658353701789)	(0.26937770819550916, 0.092781904537844004)	(0.069265099781893241, 0.67106234709576795)	(-0.070741483152335083, 0.6644589046382321)	(0.42381229058980152, 0.0064263658474992503)	(0.32539125891562853, 0.040478953656995886)	(0.35061608573831693, 0.02654688247648597)	(0.0053339648546776707, 0.97394140441912547)	(-0.25862649060866333, 0.10709707438614917)	(0.32595061572152395, 0.04011570698829349)	(-0.1791744232913296, 0.26861980170268684)	(-0.50290039997227909, 0.00094196072400740734)	(0.40482371046518634, 0.0095664389541971224)	(-0.34811244598769969, 0.027721704994416861)	(-0.23720363150476279, 0.14054561127679568)	(-0.72783962347961029, 1.0285285436497688e-07)	(-0.42527758138656829, 0.0062262478682014724)	(-0.041625324875187941, 0.7987044781522975)	(-0.46161713587145886, 0.0027149680382653591)	(0.015457892604269302, 0.92457714843033623)	(0.17728069912105027, 0.27379522018719271)	(0.022864701538185383, 0.88862704569876239)	(0.046240990650824335, 0.7769226952698719)	(-0.13800943303276644, 0.3957450886186703)	(0.086884755513395862, 0.59396957313445053)	(-0.063514581588372657, 0.69701201551427316)	(0.091672650094275401, 0.57371375818123371)	(0.24707642015672235, 0.12428407087981544)	(-0.28827208237917568, 0.071248628746009374)	(-0.34794110415309354, 0.027803654720096094)	(-0.68577642705092623, 1.0428948260051782e-06)	(-0.059477980484111799, 0.71543508929533572)	(0.027340505547949343, 0.86700455497926465)	(0.44193898031103968, 0.0043028555199184455)	(0.074528031857164986, 0.64763762293280247)	(-0.095157745226884013, 0.55917029751966596)	(0.045685978076727869, 0.77953332330616143)	(-0.21754606674155366, 0.17750800809635159)	(-0.11038956482365056, 0.49770631987357539)	(-0.24517409320474609, 0.12730234861081124)
Arginine_Control_F_Serum	(-0.34319298933204506, 0.03015559049215872)	(0.36788598380343274, 0.019517112421792829)	(-0.23297894044903686, 0.14796448717659644)	(0.99999999999999989, 4.9153639064642152e-299)	(-0.59904100840769103, 4.428833721037769e-05)	(-0.20206468947300307, 0.21115678766213958)	(0.10516891017516036, 0.51837672576066762)	(0.026086178609413577, 0.87305523657489958)	(0.012883734886161891, 0.93710959576197683)	(0.51683088208472894, 0.00063901158956759492)	(-0.33050971406770963, 0.03725291266514752)	(-0.22189999808113847, 0.16877736591239517)	(0.2633524589633377, 0.10061063262679405)	(-0.011594984821009645, 0.94338976688975129)	(-0.0068746622169474801, 0.96641825851490282)	(0.13859146756091034, 0.39373621050258834)	(-0.05562433376082538, 0.7331730359188029)	(-0.11811294700702921, 0.46791792913035124)	(-0.10262015392159209, 0.52862053242560336)	(0.12690910122584556, 0.43518203005090139)	(0.16925334089446545, 0.29645565088759712)	(-0.025404229376489729, 0.87634787158335059)	(-0.31988831126068618, 0.04419719977474245)	(-0.02625876503318008, 0.87222227507769845)	(0.23296965589797966, 0.14798110165931477)	(0.28842989958208598, 0.071086995693988006)	(-0.2631739218463785, 0.10085008289779278)	(0.49417803838643359, 0.0011911767374781594)	(-0.029729139352319262, 0.8555030883136554)	(0.37232232599653192, 0.017987902100176738)	(-0.16454330177431711, 0.31029633519103611)	(-0.20421945763141416, 0.20622575815088523)	(0.24235738959283576, 0.13187145564396807)	(-0.16688886158557395, 0.3033534300131433)	(-0.43642412392263802, 0.0048724500516014639)	(0.17663640814582096, 0.27557083524701692)	(-0.13763571400562369, 0.39703809792513012)	(0.21897856491588374, 0.17460061669984547)	(-0.30911848920739887, 0.052273619280031242)	(-0.10603896082968686, 0.51490256893653175)	(0.063147849700787823, 0.698678904110271)	(0.034747305740077526, 0.83143866622452278)	(-0.22791647625763381, 0.15722801259988844)	(-0.084570997616327637, 0.60386937896489834)	(0.17966949541490643, 0.26727750881974949)	(-0.10901901318387813, 0.50309171397404362)	(-0.10540439009968783, 0.51743529581211567)	(0.21494754971929494, 0.18286995224166799)	(0.5051810573055544, 0.00088497263863402732)
Arginine_Diabetics_M_RBC	(0.15222306020813028, 0.34840126738440336)	(0.055723417163707857, 0.73271520205242602)	(0.066084990648694261, 0.68536862460850534)	(-0.59904100840769103, 4.428833721037769e-05)	(1.0, 0.0)	(0.2999246433803755, 0.060069247890005929)	(0.13837025733597069, 0.39449901303153334)	(-0.012559653286282106, 0.93868852995126428)	(-0.0361201782818786, 0.82488049348363401)	(-0.4539157907423636, 0.0032615698473708789)	(0.41948189430820365, 0.0070505633570848159)	(0.039665392515200855, 0.80800031501279468)	(-0.25788681124124951, 0.10814042712178921)	(-0.095547711769950361, 0.55755370276377936)	(0.24741647699486025, 0.12375022216288271)	(-0.17702702008033891, 0.27449344164487766)	(0.15344742040414874, 0.34449181199711065)	(0.039210151651182967, 0.8101632730341588)	(0.16387182899809885, 0.31230229733104475)	(0.17619619864442107, 0.27678834478081454)	(-0.082176322625212947, 0.61418961418832008)	(-0.22413425528621408, 0.16441921215056657)	(0.38459181647736845, 0.014273438904946896)	(0.15717582936809757, 0.33275314069179451)	(-0.004804295653444997, 0.97652829851873957)	(-0.079249129191779344, 0.62690499263894073)	(0.40336863316601501, 0.0098536392587667936)	(-0.19086124919630426, 0.23811246539379491)	(0.19681935122434818, 0.22350070532117994)	(-0.15459554889574298, 0.34085028583856614)	(0.081926326686754203, 0.61527129866989561)	(0.13101796289977122, 0.42033689044437184)	(-0.16291769323951319, 0.31516676170694757)	(0.47556902208432367, 0.0019262635592570097)	(0.15382079675388391, 0.34330496669494193)	(0.08139808977948064, 0.61755951788237085)	(0.05264149259954664, 0.74699782942150961)	(0.02820746122494262, 0.86282683949962358)	(0.14167854426133092, 0.38318072363841693)	(0.06492224806916895, 0.6906269052787587)	(0.036373060289151569, 0.82367374817093708)	(0.10024475067529971, 0.53825582035634123)	(0.087107920294651683, 0.59301850543920076)	(0.14825278875202055, 0.36126370931077134)	(0.034945002552392752, 0.83049356860073287)	(-0.058262080443809407, 0.72101635486450488)	(-0.13083560764835883, 0.42098961303929172)	(-0.14439552022929283, 0.37402986661144821)	(-0.55994993500835188, 0.00017195528001519615)
Arginine_Diabetics_M_Serum	(0.53094677343381991, 0.00042387636962386673)	(-0.17954917502587694, 0.26760332647229734)	(0.43447544551315531, 0.0050888050170278011)	(-0.20206468947300307, 0.21115678766213958)	(0.2999246433803755, 0.060069247890005929)	(0.99999999999999989, 4.9153639064642152e-299)	(-0.39222749041728799, 0.012307109822897896)	(-0.19195413565628322, 0.23538493018553286)	(-0.10893664727233039, 0.5034162980652519)	(-0.093076134488337001, 0.5678362913821362)	(-0.07041780364730682, 0.66590451429777975)	(0.22286665830477498, 0.16688169480674281)	(-0.17964777511172333, 0.26733630622872034)	(0.22937380506012114, 0.15451915494717514)	(0.39282599832203441, 0.012163230281123842)	(0.26711855941661727, 0.095660303270606512)	(0.26195979843030154, 0.10249001567174781)	(0.071169358695529927, 0.66254977508691959)	(0.28358923975079625, 0.076177630297511484)	(0.039756477702282057, 0.80756771607339772)	(-0.28613798612402297, 0.07346283464568068)	(0.12044590095861789, 0.459110295222658)	(0.083058113797340141, 0.61038071386594495)	(-0.10325498150793407, 0.52605985192278781)	(-0.62367516202784989, 1.7128178666387995e-05)	(-0.38038447757556254, 0.01546624140077944)	(0.033023581086803151, 0.83968877844561651)	(-0.41431297133253403, 0.0078634036913417596)	(-0.027669299661015185, 0.86541972465178607)	(0.22930303381564651, 0.15464991189174193)	(-0.21367945922882872, 0.18552803179259011)	(0.001129571595150968, 0.99448068187545413)	(-0.16632159582441419, 0.30502338964605707)	(0.19301636908577463, 0.23275431200442892)	(-0.24674897329753784, 0.12479975127204425)	(0.34781175266095349, 0.027865653916688448)	(0.25221323289603936, 0.11640174478703263)	(0.053646241863315243, 0.7423320663596773)	(-0.22515100759860393, 0.16246309891944255)	(-0.26032643203180994, 0.10472825201356116)	(0.16607066178909832, 0.30576397241732017)	(0.14972234312467561, 0.3564698802925873)	(0.14205761371093306, 0.38189616611077415)	(-0.052307306770383304, 0.74855167492542796)	(0.0027281306559281851, 0.98667028816315216)	(0.093961745394959592, 0.56414185344961365)	(-0.23536642135649088, 0.14373740373080046)	(0.26361365713455936, 0.10026110287480312)	(-0.26098034197231612, 0.10382775669833746)
Arginine_Diabetics_F_RBC	(-0.69408606890101132, 6.806476926501163e-07)	(0.24730677491319566, 0.12392225332708943)	(-0.53868683058885769, 0.00033584067047409997)	(0.10516891017516035, 0.51837672576066762)	(0.13837025733597066, 0.39449901303153356)	(-0.39222749041728805, 0.012307109822897896)	(1.0, 0.0)	(0.2316423198626005, 0.15037044097266974)	(0.3057090270086199, 0.05506389150900734)	(0.013233142887618824, 0.93540753674796673)	(-0.11388026004014479, 0.48412435743353377)	(0.049533438893851534, 0.76148649816813108)	(0.16960602708520295, 0.29543548032131928)	(-0.13729659959195029, 0.39821349477471402)	(-0.1790897208093509, 0.26884990055075947)	(-0.15677904716872357, 0.33399045699333885)	(-0.11298317994564616, 0.487596279153792)	(0.20850446491222424, 0.19665965784577374)	(0.060852809361443487, 0.70914185992227141)	(0.24726977883732931, 0.1239803097161058)	(0.21511096635518537, 0.18252939119860892)	(-0.20675154962723921, 0.20053453827290474)	(0.039786224793031726, 0.80742644781194639)	(0.25272413305895786, 0.11563888613279037)	(0.7760017613075727, 4.040996322289653e-09)	(0.47550665032736861, 0.0019292829841042255)	(-0.17894090914365909, 0.26925446992824853)	(0.5426447191656607, 0.00029749671060979167)	(-0.023370933515607921, 0.88617716206908537)	(-0.081342376237881556, 0.61780106641097654)	(0.50231437972089643, 0.00095712068330263517)	(-0.019510859653814001, 0.90488254101936549)	(0.26060381684085604, 0.10434554306045267)	(0.36738560510594487, 0.019696236470583238)	(0.24948116854072816, 0.12054571465565164)	(-0.033728029491668067, 0.8363150433762947)	(0.080724358735020152, 0.62048316489685007)	(0.21510393718376036, 0.18254403072901954)	(0.4565155990544667, 0.0030671702535724522)	(0.47422098220116493, 0.0019924580643760391)	(0.026906109723591073, 0.86909918542062892)	(0.047554065863743097, 0.77075601523231285)	(-0.41279410226521418, 0.0081170553019038749)	(0.39089208748277188, 0.012633359742194043)	(0.076818297172208394, 0.63754592717358638)	(-0.031314882002837441, 0.84788369889577198)	(0.15790295585780964, 0.33049307120932059)	(-0.04101158088302511, 0.80161254775366142)	(0.025143724674552708, 0.87760620412680002)
Arginine_Diabetics_F_Serum	(-0.48439496274591715, 0.0015387495007462865)	(-0.05033351946027903, 0.75774889918246302)	(-0.20302682039080769, 0.20894500548468123)	(0.026086178609413577, 0.87305523657489958)	(-0.012559653286282106, 0.93868852995126428)	(-0.19195413565628322, 0.23538493018553286)	(0.2316423198626005, 0.15037044097266974)	(1.0, 0.0)	(0.12570926294020726, 0.43957111925577441)	(-0.29743544542866768, 0.062331678663091007)	(0.078575307383407469, 0.62984730114260046)	(-0.39531251725863364, 0.011580692808105805)	(-0.44653904970622593, 0.0038729687641930097)	(-0.2998589979161746, 0.060128062097051863)	(-0.41960063578447576, 0.0070327753943560415)	(-0.36157974224903222, 0.021877287860464823)	(0.40072836645062021, 0.01039361571613452)	(0.13556062767914506, 0.40426194687233896)	(-0.56613622480006354, 0.00014030942415726891)	(-0.10006626950077069, 0.53898318989348115)	(0.38722358651092786, 0.013567653900669436)	(0.13333149978065559, 0.41210549439497468)	(0.20125044175104617, 0.21304126380361743)	(0.15026490337206902, 0.35470976950637723)	(0.18591858094777991, 0.25071493497475056)	(0.17522709314530657, 0.27948103140178066)	(0.2526959132727053, 0.1156809242717334)	(-0.18039978707740653, 0.26530555794119931)	(0.18718861109257035, 0.24743486788909119)	(0.083514657649180146, 0.60841263373356747)	(0.28926105915671629, 0.070240494982192481)	(0.30711689640593987, 0.053897600206035547)	(0.29228755644275034, 0.067225024180752907)	(-0.10959963208291496, 0.50080665045499229)	(0.13178436896011461, 0.41759986197588506)	(-0.43643268936873503, 0.0048715169683188047)	(-0.28692931008715949, 0.072635590261368066)	(0.096201884883195629, 0.55484676201502725)	(0.10947778239677459, 0.50128575960137978)	(-0.096431207292495755, 0.55389929772861179)	(-0.052319034609318381, 0.74849712799707946)	(-0.04232552041802673, 0.79539005238040983)	(-0.098699219458468532, 0.5445699989070153)	(-0.014618613488831936, 0.92866140366669869)	(-0.24336490442575109, 0.13022331664883222)	(-0.26552483973216828, 0.097731802555376376)	(0.25311323950159753, 0.11506042093662801)	(-0.063829346018495256, 0.69558245054070722)	(-0.30080875697490272, 0.059281589337593955)
Nitrites_Control_M_RBC	(-0.43904769961272561, 0.0045938006328532267)	(0.06269193793500244, 0.70075308312233409)	(-0.022292543607210256, 0.89139720325425265)	(0.012883734886161893, 0.93710959576197683)	(-0.0361201782818786, 0.82488049348363401)	(-0.10893664727233041, 0.50341629806525168)	(0.30570902700861996, 0.055063891509007298)	(0.12570926294020726, 0.43957111925577441)	(0.99999999999999989, 4.9153639064642152e-299)	(-0.30455544520568606, 0.056034504336712893)	(0.26734348515604711, 0.095370685050541026)	(-0.030142396747638724, 0.85351613849742036)	(-0.31681708438871536, 0.04638975354284134)	(-0.16718564381882436, 0.30248206874499456)	(0.10907377272888759, 0.50287597863464173)	(-0.39384743511621106, 0.011920982974370734)	(0.091921494540585291, 0.57266963983767494)	(0.50858822800740666, 0.00080554128361116526)	(-0.12173569149010377, 0.45427948450471389)	(0.24610021424822043, 0.12582617772326346)	(0.075212197715534349, 0.64461633083431069)	(-0.028429017902792106, 0.86175978054090741)	(0.031408217673764754, 0.84743564508827718)	(-0.093142862907881194, 0.56755753860083868)	(0.18647436958874036, 0.24927595011428907)	(-0.030511999155335267, 0.85173983770347284)	(-0.08709617096352669, 0.59306856118954543)	(-0.10521637989942503, 0.51818687722179757)	(-0.3581936235755151, 0.023239938389099029)	(-0.0027330182634111768, 0.98664640933426273)	(0.21671783366860009, 0.1792046885441565)	(0.46489583080714947, 0.0025078009929001915)	(0.5621271491766282, 0.00016015038056055542)	(0.30317049588644401, 0.057217798238561421)	(-0.16944202286538523, 0.29590959345731938)	(-0.4529292127980083, 0.0033381115153101595)	(0.2784407292261537, 0.08190065185318289)	(0.17863948510377989, 0.27007516988790176)	(0.11207100145436184, 0.49113981724185041)	(-0.020912996480321102, 0.8980815855810218)	(0.031472391111181719, 0.84712761075726672)	(-0.03864104097153151, 0.81286921047044358)	(-0.42498018181495262, 0.0062664231707478335)	(0.10186526299487393, 0.53167341511559574)	(-0.19453797298471737, 0.22902105739686085)	(-0.054852134989784404, 0.736744239797122)	(0.22001606149540634, 0.17251633364582575)	(-0.20003848789675197, 0.21586771096690574)	(-0.083894701207816433, 0.60677640579243386)
Nitrites_Control_M_Serum	(0.12125384863110435, 0.45608096353608341)	(0.2767033979641601, 0.08390558747474744)	(-0.10555425676524362, 0.51683658353701789)	(0.51683088208472883, 0.00063901158956759807)	(-0.45391579074236355, 0.0032615698473708789)	(-0.093076134488337001, 0.5678362913821362)	(0.013233142887618824, 0.93540753674796673)	(-0.29743544542866768, 0.062331678663091007)	(-0.30455544520568606, 0.056034504336712893)	(0.99999999999999989, 4.9153639064642152e-299)	(-0.43390658541850269, 0.0051535141103056367)	(0.12835649852991035, 0.42991981431421544)	(0.41995110595990826, 0.0069804988298001027)	(0.43366446024224475, 0.0051812721087824108)	(-0.16497966207581197, 0.30899713679504875)	(0.54763037038737383, 0.00025481368024808627)	(-0.020260717417148234, 0.90124455020011351)	(-0.25564397058047411, 0.11135128282015769)	(0.23529708144723155, 0.14385890425920786)	(0.25775929174151929, 0.10832107705338476)	(-0.014809979007145717, 0.92772998284971364)	(0.058084117833147902, 0.72183445087251941)	(-0.24816562943551743, 0.12258020514059786)	(0.28179041495814344, 0.078140465574338139)	(0.15354509545374215, 0.3441810914816491)	(0.35553563583014525, 0.024358472815900745)	(-0.5161672128213477, 0.0006511802201988984)	(0.56080969824638505, 0.00016720294406940103)	(-0.37377574946291353, 0.017509351869361058)	(0.40148245999675097, 0.010236874134580062)	(-0.13867753244180089, 0.3934396634790811)	(-0.63893860778056888, 9.1178303271107171e-06)	(-0.26687212520974662, 0.095978391497458654)	(-0.038813913463423375, 0.81204702927972061)	(0.019593061384427027, 0.90448363831293266)	(0.3113204190343602, 0.050532705133204417)	(-0.041947925078467244, 0.79717699063603331)	(-0.044945214309262391, 0.7830213920065181)	(-0.25353189895262312, 0.11444046335359155)	(0.014457838441949811, 0.92944400607048661)	(-0.11034141205764383, 0.4978950288737185)	(0.082441483159149176, 0.61304319531660256)	(-0.042939538368309507, 0.79248646634274555)	(0.016732750955817645, 0.9183768803856649)	(0.12287389503463338, 0.45003938248230635)	(0.10499103090950769, 0.51908843588892928)	(-0.21035679443486013, 0.19262253841275023)	(0.046553590207728875, 0.77545337395650493)	(0.40772086646505867, 0.009015877722867844)
Nitrites_Control_F_RBC	(0.044733786435435824, 0.78401772398040459)	(0.20052398297376942, 0.21473237253050104)	(0.26937770819550916, 0.092781904537844004)	(-0.33050971406770963, 0.03725291266514752)	(0.41948189430820365, 0.0070505633570848159)	(-0.07041780364730682, 0.66590451429777975)	(-0.1138802600401448, 0.48412435743353377)	(0.078575307383407469, 0.62984730114260046)	(0.26734348515604711, 0.095370685050541026)	(-0.43390658541850269, 0.0051535141103056367)	(1.0, 0.0)	(-0.2262121443506368, 0.16043962552297777)	(-0.50202332397524974, 0.00096473036811156382)	(-0.20316976402053988, 0.20861778127883929)	(0.17931563437261316, 0.26823648288781482)	(-0.4006345118611811, 0.010413266431770903)	(0.1312489539669176, 0.41951090049189999)	(-0.091845817859074905, 0.57298707753246991)	(-0.070077284577096707, 0.66742661960031402)	(0.13766002683025627, 0.3969539050429205)	(-0.11923747164119941, 0.46366132227605228)	(-0.17201640226925355, 0.28852377837184673)	(0.19193013469352213, 0.23544460087603755)	(-0.066866891940818865, 0.68184081630939386)	(-0.090893478910340608, 0.57698864473778166)	(-0.025154498076507888, 0.87755415876655563)	(0.3981055280485814, 0.01095484359933733)	(-0.43009519863444945, 0.0056057594428675422)	(0.068170580586887602, 0.67597364050291464)	(-0.34470498204432087, 0.029389468700658578)	(-0.12665630313127996, 0.43610475824921247)	(0.3470724613166033, 0.028222201098162241)	(0.071115732998653522, 0.66278893151924034)	(0.13117679410140634, 0.41976883508224394)	(-0.049628725455530265, 0.76104108214380717)	(-0.1800978967331934, 0.26611955983128244)	(-0.11478744116184109, 0.48062647389626667)	(0.14814570742380137, 0.36161452881186373)	(-0.13144700784943888, 0.41880341905188945)	(-0.35169545874981595, 0.02605328217997192)	(-0.15069247174845174, 0.35332641987713209)	(-0.14745354366254226, 0.36388713486597069)	(0.067766374268093024, 0.67779074803696171)	(-0.073823703811609742, 0.65075378253666527)	(-0.072164012952543558, 0.6581198886725248)	(-0.020344063702463784, 0.90084031104433659)	(0.028900711122587047, 0.85948882535164672)	(-0.28814897042248255, 0.071374918038275212)	(-0.37145718531560218, 0.018277940740990192)
Nitrites_Control_F_Serum	(0.42509400840630396, 0.006251020121358232)	(-0.34770413096772845, 0.027917324983718662)	(0.069265099781893227, 0.67106234709576795)	(-0.22189999808113847, 0.16877736591239517)	(0.039665392515200855, 0.80800031501279468)	(0.22286665830477498, 0.16688169480674281)	(0.049533438893851527, 0.76148649816813108)	(-0.39531251725863364, 0.011580692808105805)	(-0.030142396747638724, 0.85351613849742036)	(0.12835649852991038, 0.42991981431421522)	(-0.2262121443506368, 0.16043962552297777)	(1.0, 0.0)	(0.45379453407266546, 0.0032708938477628777)	(0.31741036916381554, 0.045959495727880301)	(0.46575141224503025, 0.0024560780383685922)	(0.54394616825565445, 0.00028577631077592443)	(-0.23721331710658672, 0.14052892424777585)	(0.10018094362628412, 0.53851580077868988)	(0.58657950475123588, 6.9555299663434767e-05)	(0.044842132599319386, 0.78350711133132511)	(-0.33690230583366493, 0.033521977499435321)	(0.058963889787008741, 0.71779312397545136)	(-0.06471689771221989, 0.69155706224293201)	(-0.15106223603472313, 0.35213273316888383)	(-0.21042671237052468, 0.19247130736698745)	(-0.39214148447202796, 0.012327903809238932)	(-0.48506825385483232, 0.0015122371809550585)	(0.11260641099767131, 0.48905830495719149)	(-0.29396152233225714, 0.065601627578712129)	(-0.10410730518187877, 0.52263146332504962)	(0.0053567534578681615, 0.97383011103999673)	(-0.44164012198237262, 0.0043321670110618863)	(-0.25744180616708867, 0.1087718372625313)	(0.13785897348809775, 0.39626536116570643)	(0.23055322214021889, 0.15235191578461199)	(0.30115870518185528, 0.058972101448365059)	(0.58668170183531476, 6.9303492356156669e-05)	(-0.25525066366515853, 0.1119217062874017)	(0.4811201502294784, 0.0016736469821747287)	(0.48230482507984146, 0.0016236884640383066)	(0.041901890836581863, 0.79739491382215966)	(0.13263544430673277, 0.41457230515628274)	(-0.15453652206337898, 0.34103692247645945)	(0.43614376034161356, 0.0049030774305122496)	(0.20232035690028793, 0.21056747108931986)	(0.05633658120413601, 0.72988399574943408)	(-0.097337350453577692, 0.55016294990555514)	(-0.093003340547831534, 0.56814045411530212)	(0.15363509152489854, 0.3438949511081778)
Nitrites_Diabetics_M_RBC	(0.12662460479041257, 0.43622053542479022)	(0.06444018033039571, 0.69281119075589748)	(-0.070741483152335083, 0.6644589046382321)	(0.2633524589633377, 0.10061063262679405)	(-0.25788681124124951, 0.10814042712178921)	(-0.17964777511172333, 0.26733630622872034)	(0.16960602708520295, 0.29543548032131928)	(-0.44653904970622599, 0.0038729687641930015)	(-0.31681708438871531, 0.04638975354284134)	(0.41995110595990831, 0.0069804988298001027)	(-0.50202332397524962, 0.00096473036811156392)	(0.45379453407266546, 0.0032708938477628777)	(1.0, 0.0)	(0.45089273139269276, 0.0035010866623196601)	(0.20268097015850234, 0.20973819620944983)	(0.67621748710076002, 1.6753681958254825e-06)	(-0.59534491181096849, 5.0732181613073492e-05)	(-0.18955857381998625, 0.24139145363452016)	(0.50489285615795376, 0.00089200061583775796)	(-0.12003819706109953, 0.46064304432231717)	(-0.3069502886915268, 0.054034578236566697)	(0.064059869534694933, 0.69453614047186618)	(-0.46793189820046954, 0.002328471812127818)	(-0.092959741335193039, 0.56832266519756458)	(0.12032023257923924, 0.45958244861552988)	(-0.082299813795052246, 0.61365558854640367)	(-0.44074026356146889, 0.0044214748576642425)	(0.64286462597247351, 7.7097031124294511e-06)	(0.025497489530144166, 0.87589746384645295)	(0.074624768852921033, 0.64721009034879184)	(0.099311658714855033, 0.54206369319160652)	(-0.52971352316909515, 0.00043966861508758145)	(-0.18796464838377, 0.24544487930492359)	(-0.026334392027533297, 0.87185731596351501)	(0.21267078291368538, 0.18766184139783373)	(0.49997649666365335, 0.001019780363104164)	(0.31739007626400528, 0.045974158930865684)	(-0.24136339258840306, 0.13351263539143088)	(0.31026707519705138, 0.051359602321743976)	(0.32945253548346881, 0.037901414473687611)	(0.032367338597498629, 0.84283419344790644)	(0.061076611316401144, 0.70811920248989779)	(0.11704685896364438, 0.47197244682376405)	(0.31930420745807364, 0.044607598083574881)	(0.31261187969642135, 0.049533526319530827)	(0.13784685192661256, 0.39630729343759685)	(-0.25678056742170324, 0.10971522208594688)	(0.051711221038414697, 0.75132569334717825)	(0.52209529168421243, 0.00054945142033973032)
Nitrites_Diabetics_M_Serum	(0.38656177007256243, 0.013742293471000639)	(-0.036535323514907528, 0.82289964348797717)	(0.42381229058980147, 0.0064263658474992651)	(-0.011594984821009645, 0.94338976688975129)	(-0.095547711769950361, 0.55755370276377936)	(0.22937380506012117, 0.15451915494717508)	(-0.13729659959195031, 0.39821349477471391)	(-0.2998589979161746, 0.060128062097051863)	(-0.16718564381882436, 0.30248206874499456)	(0.43366446024224475, 0.0051812721087824108)	(-0.20316976402053985, 0.20861778127883929)	(0.31741036916381554, 0.045959495727880301)	(0.45089273139269276, 0.0035010866623196601)	(0.99999999999999989, 4.9153639064642152e-299)	(0.085513406144294576, 0.59982853359150834)	(0.72676826872462608, 1.0967348368579441e-07)	(-0.25139086342972383, 0.11763764010929799)	(-0.37001415907660773, 0.01877045529277277)	(0.55100926838629594, 0.00022910572343228571)	(0.0068014505463747446, 0.96677568749699105)	(-0.6412094974278435, 8.2770575039501156e-06)	(0.50207050414985654, 0.00096349319859005721)	(-0.39519969477969702, 0.011606600475176669)	(0.074262560691157956, 0.64881145516678229)	(-0.306474425593459, 0.054427349462025647)	(-0.29131687809221507, 0.068180813943737539)	(-0.51628165338228293, 0.00064906727281779247)	(0.24991938516974491, 0.11987367368423059)	(-0.26205068892072447, 0.10236654799320961)	(0.26577229772567434, 0.097407922691698762)	(0.23498338756756934, 0.14440951747585085)	(-0.53921879997380828, 0.00033044137363292327)	(-0.13243265139893862, 0.41529257367343986)	(0.27048175853211587, 0.091399727576041076)	(0.40189470752090556, 0.010152043514724214)	(0.33600377599784986, 0.034027064363000278)	(0.2509303781998406, 0.11833398153063365)	(-0.44652536069929599, 0.0038741903254632688)	(-0.055469095530336521, 0.73389052711890423)	(-0.15923781165851708, 0.32636893411247003)	(-0.13623322212358954, 0.4019122669969355)	(-0.04501156177559628, 0.78270880675885224)	(0.35850794896304267, 0.023110540368578743)	(0.30373655473899985, 0.056731772991134459)	(-0.041264825155329525, 0.80041229212521214)	(0.11558566920317694, 0.47755965574298309)	(-0.38909883179537347, 0.01308300072530294)	(-0.35011125760695844, 0.026780388521225159)	(0.07737915071388507, 0.63508432462770825)
Nitrites_Diabetics_F_RBC	(0.42907814524721133, 0.0057320954256420628)	(-0.024069609300894201, 0.88279767556563304)	(0.32539125891562853, 0.040478953656995886)	(-0.0068746622169474792, 0.96641825851490282)	(0.24741647699486027, 0.12375022216288266)	(0.39282599832203441, 0.012163230281123842)	(-0.1790897208093509, 0.26884990055075947)	(-0.41960063578447576, 0.0070327753943560415)	(0.10907377272888759, 0.50287597863464173)	(-0.16497966207581197, 0.30899713679504875)	(0.17931563437261316, 0.26823648288781482)	(0.46575141224503025, 0.0024560780383685922)	(0.20268097015850234, 0.20973819620944983)	(0.085513406144294563, 0.59982853359150834)	(1.0, 0.0)	(0.22925024251608975, 0.15474750161129663)	(-0.12407911395203172, 0.4455731997526986)	(0.11647472211865635, 0.47415602000631218)	(0.48011017939947409, 0.0017173043984491292)	(0.26682124667615387, 0.096044164715063038)	(-0.36363353182108399, 0.021083784594158737)	(0.00098936080125501275, 0.99516577190905453)	(-0.054116777732205246, 0.74015014414453462)	(-0.28611277727995477, 0.073489308819933444)	(-0.3915227478567801, 0.012478380201551863)	(-0.38809575080617476, 0.01334038439279153)	(-0.10353632528511666, 0.5249269554441649)	(-0.087628877795873458, 0.5908009374964821)	(-0.06045488112521355, 0.71096142521171024)	(-0.039571907710278915, 0.80844436927363805)	(-0.32966210130501489, 0.037772134131606946)	(-0.023441285020272491, 0.88583678168344049)	(-0.043248787807851075, 0.79102512122988766)	(0.13283925505168465, 0.41384913647718491)	(-0.3528973356590358, 0.025512643953495562)	(0.4661514214973837, 0.0024322190319696268)	(0.53815454800641682, 0.00034132226139239186)	(-0.036939603297223275, 0.82097167810013971)	(-0.058876375554060632, 0.71819479273814335)	(-0.078816849457602839, 0.62879193270118883)	(0.046310050155363491, 0.77659802663050692)	(0.034196641712304951, 0.83407236772509652)	(0.034411447221241821, 0.83304478732256526)	(0.32756869416494439, 0.039079841311773361)	(0.21390659240925444, 0.18504992696471709)	(0.13026151828706004, 0.4230482337253153)	(-0.3181329100291474, 0.045439862235946905)	(0.10734727838466965, 0.50970033986410657)	(-0.06851753414017106, 0.6744153557912751)
Nitrites_Diabetics_F_Serum	(0.55517928918918857, 0.00020060941287989797)	(-0.0044788243375189305, 0.97811801333268211)	(0.35061608573831698, 0.026546882476485959)	(0.13859146756091034, 0.39373621050258834)	(-0.17702702008033894, 0.27449344164487754)	(0.26711855941661733, 0.095660303270606512)	(-0.15677904716872357, 0.33399045699333885)	(-0.36157974224903222, 0.021877287860464823)	(-0.39384743511621106, 0.011920982974370734)	(0.54763037038737383, 0.00025481368024808627)	(-0.4006345118611811, 0.010413266431770903)	(0.54394616825565445, 0.00028577631077592443)	(0.67621748710076002, 1.6753681958254825e-06)	(0.72676826872462608, 1.0967348368579441e-07)	(0.22925024251608975, 0.15474750161129663)	(1.0, 0.0)	(-0.27076693012784425, 0.091045311679374422)	(-0.3655589006230357, 0.02036189310617835)	(0.5676158530953006, 0.00013356720852959817)	(-0.050193688142690769, 0.75840173590327353)	(-0.52055117550052588, 0.00057447959231859622)	(0.29567888026937961, 0.063968543896575178)	(-0.38140486256360562, 0.01516948877795927)	(-0.024708218776820494, 0.87971051780583864)	(-0.27532015208457122, 0.085528997172949331)	(-0.17020224576912865, 0.29371601252869689)	(-0.6075621567333338, 3.2171012938663224e-05)	(0.24271147700074588, 0.13129046455226373)	(-0.20944993040406198, 0.19459166498855257)	(0.3196181712620651, 0.044386621577425379)	(0.094443910802935696, 0.56213512220945983)	(-0.55675726758023414, 0.00019068797420800267)	(-0.40193727415478375, 0.010143318632912337)	(-0.033427524337575121, 0.83775386890773851)	(0.25264810604146848, 0.11575216753096244)	(0.5522924922725545, 0.00021997122263284796)	(0.2421548324015593, 0.13220467268727282)	(-0.42695434100064239, 0.006003874796073976)	(0.072313697805682725, 0.65745422967120104)	(-0.047298340454010067, 0.77195591786448814)	(-0.012412431251671272, 0.93940587642558326)	(0.088596285856963664, 0.58669270285153963)	(0.25773101821731154, 0.10836116164187)	(0.39477398851666978, 0.011704801163187707)	(0.26317029692373878, 0.10085494907872186)	(0.17755959867330673, 0.27302892805399431)	(-0.30223613488812118, 0.058027317802750861)	(-0.06826405747861708, 0.67555367296066826)	(0.30030547515713713, 0.059728949187677759)
Citrulline_Control_M_RBC	(0.016213416815405491, 0.92090210537323403)	(0.037206692902956584, 0.81969852597320614)	(0.0053339648546776707, 0.97394140441912547)	(-0.05562433376082538, 0.7331730359188029)	(0.15344742040414872, 0.34449181199711065)	(0.26195979843030148, 0.10249001567174791)	(-0.11298317994564616, 0.487596279153792)	(0.40072836645062021, 0.01039361571613452)	(0.091921494540585277, 0.57266963983767516)	(-0.020260717417148234, 0.90124455020011351)	(0.1312489539669176, 0.41951090049189999)	(-0.23721331710658672, 0.14052892424777585)	(-0.5953449118109686, 5.0732181613073296e-05)	(-0.25139086342972383, 0.11763764010929799)	(-0.12407911395203171, 0.4455731997526986)	(-0.27076693012784425, 0.091045311679374422)	(0.99999999999999989, 4.9153639064642152e-299)	(0.36526127145821541, 0.02047211392916946)	(-0.36911421258270616, 0.019083216707136138)	(0.37541400386818508, 0.016982830034335303)	(0.48836704109725992, 0.001388087680439093)	(0.18854139294902156, 0.2439729345745146)	(0.38562018192267944, 0.013994039655367725)	(0.5080600360193146, 0.00081742339893926277)	(-0.10873870517641331, 0.50419677375737981)	(0.057543454648457233, 0.72432175587101733)	(0.43334611457985017, 0.0052179654586154778)	(-0.25254681059310541, 0.11590322933504163)	(-0.1506264290119797, 0.35353987966035261)	(0.24201776061723379, 0.13243051775278056)	(-0.22952761435923283, 0.15423525491735871)	(0.23179829106013325, 0.15008822238122752)	(-0.062726697403531054, 0.70059486861555742)	(0.078649567600334161, 0.62952275903762533)	(-0.32063553676647172, 0.043676654651797299)	(-0.22225891033513878, 0.16807171864307124)	(-0.09951471735217772, 0.54123393052325319)	(0.15487438139292789, 0.33996949590692616)	(-0.41717389937002186, 0.0074040913613282501)	(-0.35376271177068813, 0.025129168559948845)	(0.083486468923519477, 0.60853407173745744)	(-0.11110074884608788, 0.49492347626039468)	(-0.28155943182642729, 0.078395345597513946)	(-0.32547366617849294, 0.040425270848772059)	(-0.39723336397824882, 0.011147101822465462)	(-0.34186710122963193, 0.030840897348132192)	(-0.082753352633705993, 0.61169599300364552)	(-0.026772762070864351, 0.86974235736137584)	(-0.54872399168790864, 0.00024622243899033637)
Citrulline_Control_M_Serum	(-0.20276197424382103, 0.20955222988980268)	(-0.10883429840268391, 0.50381977801034528)	(-0.25862649060866333, 0.10709707438614917)	(-0.11811294700702921, 0.46791792913035124)	(0.03921015165118296, 0.8101632730341588)	(0.071169358695529927, 0.66254977508691959)	(0.20850446491222421, 0.19665965784577388)	(0.13556062767914506, 0.40426194687233896)	(0.50858822800740666, 0.00080554128361116526)	(-0.25564397058047411, 0.11135128282015769)	(-0.091845817859074905, 0.57298707753246991)	(0.10018094362628412, 0.53851580077868988)	(-0.18955857381998625, 0.24139145363452016)	(-0.37001415907660773, 0.01877045529277277)	(0.11647472211865635, 0.47415602000631218)	(-0.3655589006230357, 0.02036189310617835)	(0.36526127145821541, 0.02047211392916946)	(0.99999999999999989, 4.9153639064642152e-299)	(-0.33322416808484878, 0.035629222405003179)	(0.15510749744516131, 0.33923419324745518)	(0.43227241809148914, 0.0053433886925064603)	(0.022626848804510821, 0.88977847589338954)	(0.29187434144791252, 0.067630599146392537)	(0.193156139494123, 0.23240966744065009)	(0.097143680697263896, 0.55096051638878341)	(-0.089831988675975472, 0.58146368403838578)	(0.11003592517272667, 0.49909307220046928)	(-0.071635418902768741, 0.66047266268158966)	(-0.2103308091267625, 0.19267876545560622)	(-0.033436974126918852, 0.83770861514320238)	(-0.022466614113714745, 0.89055428798453729)	(0.44103839816703527, 0.0043917103165656245)	(0.25377940863936105, 0.11407513578890002)	(0.10906261981988784, 0.50291991377290979)	(-0.25604640496672659, 0.11076990369675969)	(-0.17973981444493831, 0.26708721197679675)	(0.40616328767792237, 0.0093083979126907662)	(0.10975757344766121, 0.50018597684982524)	(0.17523002287494474, 0.27947286539653454)	(0.17914604115674884, 0.26869688883219661)	(0.040165796949668424, 0.80562439891359028)	(-0.023548272328547663, 0.88531918573879187)	(-0.37494189801560013, 0.017133175243857327)	(-0.034783085944454999, 0.83126760012473999)	(-0.23212736387923261, 0.14949406121660871)	(-0.083384515262065764, 0.60897337811931651)	(0.082471078548542701, 0.61291529623899654)	(0.14209796389105508, 0.38175958041679203)	(-0.082717953814726755, 0.61184884421310892)
Citrulline_Control_F_RBC	(0.40026676565393182, 0.010490568885318161)	(-0.033375976860656333, 0.83800073187733271)	(0.32595061572152395, 0.04011570698829349)	(-0.10262015392159209, 0.52862053242560336)	(0.16387182899809885, 0.31230229733104475)	(0.28358923975079631, 0.076177630297511428)	(0.06085280936144348, 0.70914185992227141)	(-0.56613622480006354, 0.00014030942415726891)	(-0.12173569149010376, 0.45427948450471389)	(0.23529708144723152, 0.143858904259208)	(-0.070077284577096707, 0.66742661960031402)	(0.58657950475123588, 6.9555299663434767e-05)	(0.50489285615795376, 0.00089200061583775796)	(0.55100926838629594, 0.00022910572343228571)	(0.48011017939947409, 0.0017173043984491292)	(0.56761585309530072, 0.00013356720852959771)	(-0.36911421258270616, 0.019083216707136138)	(-0.33322416808484884, 0.035629222405003109)	(0.99999999999999989, 4.9153639064642152e-299)	(0.18048324893626749, 0.26508080639005399)	(-0.64101373232343906, 8.3466346542018043e-06)	(0.16196803216489203, 0.31803419050990023)	(-0.32568612565622868, 0.040287134905051834)	(-0.087713118327132966, 0.59044269375571379)	(-0.19863051526343739, 0.21918372000373285)	(-0.34504025854135045, 0.029221780448091185)	(-0.38763782132423324, 0.013459306197123086)	(0.26413503776333863, 0.099566181770834455)	(-0.19398721039262956, 0.23036759939921483)	(0.06785399227429488, 0.67739670852020539)	(0.11499711981091018, 0.47981988572815626)	(-0.55033979120174437, 0.00023400562087174539)	(-0.26687037572960032, 0.095980652563099386)	(0.48364415456673088, 0.0015687978108569448)	(0.14875981823843187, 0.35960536413051125)	(0.49267656281990257, 0.0012395246984614949)	(0.50451490698145307, 0.00090129235697908902)	(-0.17207770461837968, 0.28834937102794522)	(0.062396672510172335, 0.70209754325162554)	(0.11826511089873454, 0.46734073802179965)	(0.030499301397236934, 0.85180085091877733)	(0.13949208081851863, 0.3906394735295754)	(0.10769345942552502, 0.50832826168754708)	(0.38863086694531057, 0.013202547971657432)	(0.19588718323389009, 0.22574516914402301)	(0.22788662579932217, 0.15728385680277326)	(-0.22995581414873928, 0.15344689114353377)	(-0.028117531362971807, 0.86326002742681296)	(0.072699858775737522, 0.65573814976628553)
Citrulline_Control_F_Serum	(-0.047405586238825632, 0.77145264036330718)	(0.4570267171242367, 0.0030301676128608413)	(-0.17917442329132963, 0.26861980170268679)	(0.12690910122584553, 0.43518203005090161)	(0.17619619864442107, 0.27678834478081454)	(0.039756477702282057, 0.80756771607339772)	(0.24726977883732931, 0.1239803097161058)	(-0.10006626950077067, 0.53898318989348115)	(0.24610021424822046, 0.12582617772326335)	(0.25775929174151929, 0.10832107705338476)	(0.13766002683025627, 0.3969539050429205)	(0.044842132599319393, 0.78350711133132511)	(-0.12003819706109953, 0.46064304432231717)	(0.0068014505463747446, 0.96677568749699105)	(0.26682124667615381, 0.096044164715063135)	(-0.050193688142690776, 0.75840173590327353)	(0.37541400386818508, 0.016982830034335303)	(0.15510749744516131, 0.33923419324745518)	(0.18048324893626747, 0.26508080639005405)	(1.0, 0.0)	(0.1678313318494605, 0.30059183629396952)	(0.0069746178598460197, 0.96593027242167695)	(0.28662093994917548, 0.072957083566435391)	(0.37973474423036135, 0.015657742672623418)	(0.24289424574993521, 0.13099132164522301)	(0.25125328312009937, 0.11784536364717429)	(0.014801859141086221, 0.92776950221809473)	(0.22890532623775406, 0.1553862171588429)	(-0.54523899355541683, 0.00027454608985896334)	(0.031515542443644039, 0.84692049573261197)	(-0.23911307830155168, 0.137284081027163)	(-0.055859883612686449, 0.73208478211013084)	(0.14851236866169584, 0.36041412508168824)	(0.26825749534013565, 0.094200718994940341)	(-0.11878362444053236, 0.46537675061948602)	(0.27172340300815084, 0.089864331862804181)	(0.1293844664351057, 0.4262041412617803)	(-0.019417650408791304, 0.90533488807881279)	(-0.30873971433909331, 0.052577885347757265)	(0.015125031933329739, 0.92619675405917157)	(-0.015661203928356529, 0.92358804037962172)	(-0.040528629011369159, 0.80390275064621619)	(-0.34180741108511048, 0.030872048503725442)	(0.17983907654553891, 0.26681874187134735)	(-0.033193697687333872, 0.83887379688688701)	(-0.068166294655593485, 0.67599289840758903)	(-0.26694556290144161, 0.095883515953770926)	(-0.0083432235840993508, 0.95925000952674222)	(-0.25581171972263939, 0.11110866279195121)
Citrulline_Diabetics_M_RBC	(-0.40668402699647288, 0.0092097095350757042)	(0.051822673274117832, 0.75080678971289261)	(-0.5029003999722792, 0.00094196072400740301)	(0.16925334089446545, 0.29645565088759712)	(-0.082176322625212947, 0.61418961418832008)	(-0.28613798612402297, 0.07346283464568068)	(0.21511096635518537, 0.18252939119860892)	(0.38722358651092786, 0.013567653900669436)	(0.075212197715534349, 0.64461633083431069)	(-0.014809979007145717, 0.92772998284971364)	(-0.11923747164119941, 0.46366132227605228)	(-0.33690230583366487, 0.033521977499435314)	(-0.3069502886915268, 0.054034578236566697)	(-0.6412094974278435, 8.2770575039501156e-06)	(-0.36363353182108399, 0.021083784594158737)	(-0.52055117550052588, 0.00057447959231859622)	(0.48836704109725987, 0.0013880876804390958)	(0.4322724180914892, 0.0053433886925064603)	(-0.64101373232343895, 8.3466346542018196e-06)	(0.1678313318494605, 0.30059183629396952)	(0.99999999999999989, 4.9153639064642152e-299)	(-0.23123196804141263, 0.15111479748704265)	(0.51570161825355398, 0.00065984002741764386)	(0.19775000901381967, 0.22127520933801648)	(0.38730946778521974, 0.013545130148604929)	(0.36111727380258496, 0.022059365354729497)	(0.42362921963316302, 0.0064517542231533236)	(0.011679200059667886, 0.94297927274918347)	(0.017210571549299274, 0.91605420933819659)	(-0.16536544142390283, 0.30785141458968496)	(-0.23836961472360904, 0.13854726573280052)	(0.24127551607071149, 0.13365845401966892)	(0.13605794237852864, 0.40252384024907495)	(-0.23347161265370525, 0.14708482299111883)	(-0.25048272519767378, 0.1190138879629406)	(-0.31225884480799576, 0.049805069600273151)	(-0.19504966221468323, 0.22777487233925467)	(0.25474551057304823, 0.11265758523389417)	(-0.018611911618795142, 0.90924637510188966)	(0.12453489217335585, 0.44389056150331685)	(0.015330355467269938, 0.92519767286237387)	(-0.017826066526467232, 0.91306332356945163)	(-0.3015888591373474, 0.058593446168533146)	(-0.3028110085041758, 0.057528180284914104)	(-0.13278499187560014, 0.41404160501406673)	(-0.22261393337714638, 0.1673758119280894)	(0.23510633251706622, 0.14419353312433339)	(0.24557128633297043, 0.12666767527370762)	(-0.071707191531594494, 0.66015301274176541)
Citrulline_Diabetics_M_Serum	(0.18870798065881816, 0.24354888601258715)	(-0.14736597078417563, 0.36417527566441632)	(0.40482371046518628, 0.0095664389541971224)	(-0.025404229376489732, 0.87634787158335048)	(-0.22413425528621406, 0.16441921215056671)	(0.12044590095861789, 0.459110295222658)	(-0.20675154962723921, 0.20053453827290474)	(0.13333149978065559, 0.41210549439497468)	(-0.028429017902792106, 0.86175978054090741)	(0.058084117833147896, 0.72183445087251941)	(-0.17201640226925355, 0.28852377837184673)	(0.058963889787008741, 0.71779312397545136)	(0.064059869534694933, 0.69453614047186618)	(0.50207050414985643, 0.00096349319859006177)	(0.00098936080125501254, 0.99516577190905453)	(0.29567888026937961, 0.063968543896575178)	(0.18854139294902156, 0.2439729345745146)	(0.022626848804510821, 0.88977847589338954)	(0.16196803216489203, 0.31803419050990023)	(0.0069746178598460197, 0.96593027242167695)	(-0.23123196804141266, 0.15111479748704254)	(0.99999999999999989, 4.9153639064642152e-299)	(-0.37653123380411985, 0.016631460754756716)	(0.35731146293356686, 0.02360632476191243)	(-0.34104438843685447, 0.031272544275404983)	(-0.45993310550389988, 0.0028270932288278635)	(-0.15349937796301327, 0.34432650501234019)	(0.016907083498948098, 0.91752937682339064)	(-0.14761419249341717, 0.36335890837488827)	(0.34019187346729568, 0.031725062916544283)	(0.17480442270628102, 0.2806607680386316)	(-0.13744841504630034, 0.3976870420764016)	(0.0059185529397173288, 0.97108659404121389)	(0.17985187534407629, 0.26678413846220428)	(0.15833567947024249, 0.32915260808916902)	(0.11989869555771897, 0.46116812547906361)	(0.22808697494634958, 0.15690932030082175)	(-0.57893008232445431, 9.093710096426161e-05)	(-0.25375423308519662, 0.11411225493038327)	(-0.28787363571627367, 0.071657995947235972)	(-0.039876023342054569, 0.80700003311701207)	(0.030816951773519532, 0.85027478532491818)	(0.11375588659751039, 0.48460494366501139)	(0.1094366370857601, 0.50144759428935648)	(-0.33289521362861418, 0.035822850847415932)	(0.029992961018110779, 0.85423452617737405)	(-0.02829657450284883, 0.86239762407045006)	(-0.21171446586590137, 0.18970088961923923)	(-0.24437978802122556, 0.12857868417281654)
Citrulline_Diabetics_F_RBC	(0.046064653556545314, 0.77775187636356469)	(-0.020636138306108262, 0.89942391080278983)	(-0.34811244598769969, 0.027721704994416861)	(-0.31988831126068612, 0.044197199774742485)	(0.3845918164773684, 0.014273438904946924)	(0.083058113797340155, 0.61038071386594495)	(0.039786224793031726, 0.80742644781194639)	(0.20125044175104617, 0.21304126380361743)	(0.031408217673764748, 0.84743564508827718)	(-0.24816562943551745, 0.12258020514059779)	(0.19193013469352213, 0.23544460087603755)	(-0.06471689771221989, 0.69155706224293201)	(-0.4679318982004696, 0.0023284718121278137)	(-0.39519969477969707, 0.011606600475176662)	(-0.054116777732205253, 0.74015014414453462)	(-0.38140486256360567, 0.01516948877795927)	(0.38562018192267944, 0.013994039655367725)	(0.29187434144791252, 0.067630599146392537)	(-0.32568612565622868, 0.040287134905051834)	(0.28662093994917548, 0.072957083566435391)	(0.51570161825355398, 0.00065984002741764386)	(-0.3765312338041199, 0.016631460754756709)	(1.0, 0.0)	(-0.0086463884108484001, 0.95777059591004499)	(0.15081569293676553, 0.35292836015302098)	(0.15402467714255083, 0.34265795515372921)	(0.31647220913345009, 0.046641353451657735)	(-0.34565773134652633, 0.028915019411283664)	(-0.16425298561145557, 0.311162623413275)	(-0.33224998602648925, 0.036205144696312322)	(-0.2238837113212635, 0.1649038332836496)	(0.24510399651172662, 0.12741460192616477)	(0.023178043734793121, 0.88711052036332894)	(-0.15881322273819118, 0.32767723705843688)	(0.0039697691661610508, 0.98060458038731335)	(-0.11340594291273737, 0.48595847681069981)	(-0.16573867273498008, 0.3067455303228262)	(0.13822374804649518, 0.39500469523732695)	(0.20696219415538669, 0.20006609480331017)	(0.18132839405661622, 0.26281203780095352)	(-0.075569365819074655, 0.6430412998563797)	(-0.1176006876685394, 0.46986382455634901)	(-0.038971830696655788, 0.81129614905929903)	(-0.086436312150452069, 0.59588273901092559)	(-0.036988474700467976, 0.8207386858901875)	(-0.10684076417784448, 0.51171124124178957)	(0.091960528383031592, 0.5725059376054622)	(0.085464586121719685, 0.60003757458329088)	(-0.27455262462170543, 0.086440237499067873)
Citrulline_Diabetics_F_Serum	(-0.078713081249889516, 0.62924523751289585)	(0.24439657847055665, 0.12855160593127604)	(-0.23720363150476279, 0.14054561127679568)	(-0.02625876503318008, 0.87222227507769845)	(0.1571758293680976, 0.3327531406917944)	(-0.10325498150793407, 0.52605985192278781)	(0.25272413305895786, 0.11563888613279037)	(0.15026490337206902, 0.35470976950637723)	(-0.093142862907881194, 0.56755753860083868)	(0.28179041495814344, 0.078140465574338139)	(-0.066866891940818865, 0.68184081630939386)	(-0.15106223603472313, 0.35213273316888383)	(-0.092959741335193052, 0.56832266519756458)	(0.074262560691157942, 0.64881145516678251)	(-0.28611277727995477, 0.073489308819933444)	(-0.024708218776820494, 0.87971051780583864)	(0.5080600360193146, 0.00081742339893926277)	(0.19315613949412297, 0.23240966744065025)	(-0.087713118327132966, 0.59044269375571379)	(0.37973474423036135, 0.015657742672623418)	(0.19775000901381964, 0.22127520933801656)	(0.3573114629335668, 0.02360632476191243)	(-0.0086463884108484001, 0.95777059591004499)	(0.99999999999999989, 4.9153639064642152e-299)	(0.24180327868852458, 0.13278448224512979)	(0.24047017402721493, 0.13500031767335588)	(0.11426697302215316, 0.48263166224392229)	(0.31003956857289039, 0.051539619407514746)	(-0.15388243540940474, 0.34310927833154448)	(0.35639662607136313, 0.023991350085552511)	(0.039530203505599819, 0.80864248400169925)	(-0.12727106139685232, 0.43386273860378644)	(-0.24747033003903224, 0.12366583710211618)	(0.30329879629491191, 0.057107347653656527)	(0.10969231798553375, 0.50044236846316059)	(0.057853576060077218, 0.7228947079820589)	(-0.15691076906224075, 0.33357938312629665)	(-0.23415501259143351, 0.14587097808376426)	(-0.27226872404949048, 0.089196328710315451)	(-0.018107237622965771, 0.91169741454076503)	(0.014683051078425101, 0.92834776028109234)	(0.024758774695190316, 0.87946619538302595)	(-0.21714199814530777, 0.17833432443884237)	(-0.044689102737877462, 0.78422833484937571)	(-0.41239048501499986, 0.0081856296957003548)	(-0.063960957647304889, 0.69498501771566534)	(-0.06648497747074035, 0.68356312233589089)	(-0.24561523188926643, 0.12659760036684886)	(-0.38316540483127381, 0.014668791449567785)
Ornithine_Control_M_RBC	(-0.72782514565651879, 1.0294234205724824e-07)	(0.41069384484055882, 0.0084793566658619875)	(-0.7278396234796104, 1.0285285436497612e-07)	(0.23296965589797963, 0.14798110165931477)	(-0.004804295653444997, 0.97652829851873957)	(-0.62367516202784989, 1.7128178666387995e-05)	(0.7760017613075727, 4.040996322289653e-09)	(0.18591858094777988, 0.25071493497475078)	(0.18647436958874036, 0.24927595011428907)	(0.15354509545374215, 0.3441810914816491)	(-0.090893478910340608, 0.57698864473778166)	(-0.21042671237052468, 0.19247130736698745)	(0.12032023257923924, 0.45958244861552988)	(-0.30647442559345894, 0.054427349462025723)	(-0.39152274785678015, 0.012478380201551844)	(-0.27532015208457117, 0.085528997172949442)	(-0.10873870517641329, 0.50419677375737981)	(0.097143680697263896, 0.55096051638878341)	(-0.19863051526343742, 0.21918372000373285)	(0.24289424574993521, 0.13099132164522301)	(0.3873094677852198, 0.013545130148604928)	(-0.34104438843685447, 0.031272544275404983)	(0.15081569293676553, 0.35292836015302098)	(0.24180327868852458, 0.13278448224512979)	(0.99999999999999989, 4.9153639064642152e-299)	(0.57742092601904726, 9.5800195694443124e-05)	(-0.066993848757827199, 0.68126863539002191)	(0.59282291133717502, 5.5606192286016166e-05)	(-0.020141187264594875, 0.90182432819792135)	(-0.080956444379654588, 0.61947537921534712)	(0.28652321729476532, 0.073059197803196488)	(0.015344070271957791, 0.9251309421847248)	(0.2938298346203268, 0.065728202201313132)	(0.11555137484697389, 0.47769120415451716)	(0.20859445520702657, 0.19646216179429526)	(-0.089041741655982026, 0.58480529516669755)	(-0.26258536863477022, 0.10164252529859734)	(0.24421709546182846, 0.12884128159049299)	(0.33290910838056853, 0.035814654765446916)	(0.47885155745108687, 0.0017731143252592829)	(-0.038495948019717091, 0.81355942512329982)	(-0.027630039441210483, 0.86560893682308471)	(-0.39011234632128189, 0.012827232383711739)	(0.10584261174760452, 0.51568558503673367)	(0.13697742584278308, 0.39932161166760727)	(0.063913927531387763, 0.69519848358165603)	(0.23683510008494993, 0.14118162992527292)	(0.0049376985158669307, 0.97587673817276499)	(0.21279129318378914, 0.18740599679430178)
Ornithine_Control_M_Serum	(-0.43666609505635706, 0.0048461503724310699)	(0.47161965492775959, 0.002125877599571324)	(-0.42527758138656835, 0.0062262478682014611)	(0.28842989958208604, 0.071086995693987978)	(-0.079249129191779344, 0.62690499263894073)	(-0.38038447757556254, 0.01546624140077944)	(0.47550665032736866, 0.0019292829841042255)	(0.17522709314530655, 0.27948103140178071)	(-0.030511999155335263, 0.85173983770347284)	(0.35553563583014525, 0.024358472815900745)	(-0.025154498076507888, 0.87755415876655563)	(-0.39214148447202801, 0.01232790380923892)	(-0.082299813795052246, 0.61365558854640367)	(-0.29131687809221507, 0.068180813943737539)	(-0.38809575080617476, 0.01334038439279153)	(-0.17020224576912865, 0.29371601252869689)	(0.057543454648457226, 0.72432175587101733)	(-0.089831988675975485, 0.58146368403838578)	(-0.34504025854135051, 0.029221780448091185)	(0.25125328312009937, 0.11784536364717429)	(0.36111727380258496, 0.022059365354729497)	(-0.45993310550389988, 0.0028270932288278635)	(0.15402467714255083, 0.34265795515372921)	(0.24047017402721496, 0.13500031767335588)	(0.57742092601904726, 9.5800195694443124e-05)	(1.0, 0.0)	(-0.03406728406728407, 0.83469131646884354)	(0.28600667732918411, 0.073600816437368086)	(0.018851979235573982, 0.90808073341218032)	(0.087678192057141169, 0.59059121058186759)	(0.084801814996383451, 0.60287859847745029)	(0.039360908799845627, 0.80944683486356483)	(-0.098845442344090692, 0.54397110417415129)	(-0.15537106437121684, 0.33840402188086804)	(-0.02968243643805599, 0.85572769241003366)	(-0.024488087191739043, 0.88077447922412788)	(-0.49648718614356158, 0.0011200803034107306)	(0.36014522312724823, 0.022446195259256091)	(-0.037685955498189649, 0.81741514142897764)	(0.086989385999580615, 0.59352358301834407)	(-0.12235509730607179, 0.4519693623564438)	(-0.029840271943736445, 0.8549686736171983)	(-0.17087607051474935, 0.29178050449074838)	(-0.012767415249378845, 0.93767628113342627)	(0.12587797466835834, 0.43895249087095001)	(-0.054401853481813936, 0.73882919358123145)	(0.021378913611371692, 0.89582325648630423)	(0.090001888118877299, 0.58074637429347797)	(0.076061250294079966, 0.64087471949200581)
Ornithine_Control_F_RBC	(-0.095107913529993079, 0.55937703061464839)	(-0.034595208678937776, 0.83216593174415077)	(-0.041625324875187941, 0.7987044781522975)	(-0.2631739218463785, 0.10085008289779278)	(0.40336863316601507, 0.0098536392587667779)	(0.033023581086803151, 0.83968877844561651)	(-0.17894090914365909, 0.26925446992824853)	(0.2526959132727053, 0.1156809242717334)	(-0.087096170963526676, 0.59306856118954543)	(-0.51616721282134759, 0.00065118022019890155)	(0.39810552804858146, 0.010954843599337325)	(-0.48506825385483232, 0.0015122371809550585)	(-0.44074026356146889, 0.0044214748576642425)	(-0.51628165338228293, 0.00064906727281779247)	(-0.10353632528511668, 0.5249269554441649)	(-0.60756215673333369, 3.2171012938663454e-05)	(0.43334611457985023, 0.0052179654586154743)	(0.11003592517272667, 0.49909307220046928)	(-0.3876378213242333, 0.013459306197123063)	(0.014801859141086223, 0.92776950221809473)	(0.42362921963316297, 0.0064517542231533236)	(-0.15349937796301327, 0.34432650501234019)	(0.31647220913345009, 0.046641353451657735)	(0.11426697302215316, 0.48263166224392229)	(-0.066993848757827199, 0.68126863539002191)	(-0.03406728406728407, 0.83469131646884354)	(1.0, 0.0)	(-0.32102887029459704, 0.043404646764397196)	(0.3793960821159264, 0.015758350408704474)	(-0.24710165739974946, 0.12424439227683193)	(-0.36396277589534154, 0.0209588439574265)	(0.4262291465487475, 0.0060991934447358542)	(-0.052745851207933937, 0.74651280079220295)	(-0.024023047316205765, 0.88302283232947731)	(-0.23358992109439927, 0.14687415645380111)	(-0.28828942724764078, 0.071230850368907681)	(-0.22383662823571229, 0.16499502004841593)	(0.19203350155765148, 0.23518768550497221)	(-0.2263518605298534, 0.16017457011836406)	(-0.20425032271888502, 0.20615571393273377)	(-0.021586531034738399, 0.89481718188899639)	(-0.1518412573945894, 0.3496258999897075)	(-0.0071139472422738206, 0.9652500831633577)	(-0.56855043258119509, 0.0001294609117844781)	(-0.22744717877950377, 0.15810764415416317)	(-0.29372290762994951, 0.065831119556424247)	(0.064654732133069021, 0.69183873624853121)	(0.12061477523414169, 0.45847622237452201)	(-0.48500232540460408, 0.0015148153076768413)
Ornithine_Control_F_Serum	(-0.39959719539781291, 0.010632574835687216)	(0.35201119009152765, 0.025910345185027141)	(-0.46161713587145886, 0.0027149680382653591)	(0.49417803838643359, 0.0011911767374781594)	(-0.19086124919630426, 0.23811246539379491)	(-0.41431297133253403, 0.0078634036913417596)	(0.5426447191656607, 0.00029749671060979167)	(-0.18039978707740653, 0.26530555794119931)	(-0.10521637989942503, 0.51818687722179757)	(0.56080969824638494, 0.00016720294406940227)	(-0.43009519863444945, 0.0056057594428675422)	(0.1126064109976713, 0.48905830495719171)	(0.64286462597247351, 7.7097031124294511e-06)	(0.24991938516974491, 0.11987367368423059)	(-0.087628877795873472, 0.5908009374964821)	(0.24271147700074586, 0.13129046455226373)	(-0.25254681059310541, 0.11590322933504163)	(-0.071635418902768741, 0.66047266268158966)	(0.26413503776333863, 0.099566181770834455)	(0.22890532623775403, 0.1553862171588429)	(0.011679200059667888, 0.94297927274918347)	(0.016907083498948098, 0.91752937682339064)	(-0.34565773134652639, 0.028915019411283629)	(0.31003956857289039, 0.051539619407514746)	(0.59282291133717502, 5.5606192286016166e-05)	(0.28600667732918411, 0.073600816437368086)	(-0.32102887029459704, 0.043404646764397196)	(1.0, 0.0)	(-0.02869341921792349, 0.86048669072750672)	(0.23323107191529868, 0.14751382674716762)	(0.17627076344525, 0.27658187001579299)	(-0.54088049112325498, 0.00031407394234311218)	(0.052383514211136045, 0.74819725083697497)	(0.32890219750993466, 0.038242636270814451)	(0.15216912008904721, 0.3485741214145982)	(0.33458276812937798, 0.034838581337729393)	(0.10373819902558017, 0.52411480311397007)	(0.016105744661111754, 0.92142575014216543)	(0.079718185800756652, 0.62486016603705286)	(0.40896424016858768, 0.0087880538958470551)	(-0.011014630954630148, 0.94621899880045168)	(0.040898918609763413, 0.80214665721295053)	(-0.21320600611834012, 0.18652744584865294)	(0.17908926489107027, 0.26885113942864663)	(0.11571741649108208, 0.47705446831116971)	(-0.079602786126844918, 0.62536298833051918)	(-0.14216507750717416, 0.38153246399589513)	(-0.039774037231901552, 0.8074843255354841)	(0.36807517590377309, 0.019449742739750836)
Ornithine_Diabetics_M_RBC	(-0.1419228023428942, 0.3823527123172501)	(-0.00089568064345513004, 0.99562350852251957)	(0.015457892604269302, 0.92457714843033623)	(-0.029729139352319262, 0.8555030883136554)	(0.19681935122434815, 0.22350070532117994)	(-0.027669299661015185, 0.86541972465178607)	(-0.023370933515607921, 0.88617716206908537)	(0.18718861109257035, 0.24743486788909119)	(-0.35819362357551515, 0.023239938389098991)	(-0.37377574946291359, 0.017509351869361013)	(0.068170580586887589, 0.67597364050291464)	(-0.29396152233225714, 0.065601627578712129)	(0.025497489530144166, 0.87589746384645295)	(-0.26205068892072447, 0.10236654799320961)	(-0.06045488112521355, 0.71096142521171024)	(-0.20944993040406198, 0.19459166498855257)	(-0.15062642901197967, 0.35353987966035272)	(-0.21033080912676252, 0.19267876545560622)	(-0.19398721039262956, 0.23036759939921483)	(-0.54523899355541683, 0.00027454608985896334)	(0.017210571549299274, 0.91605420933819659)	(-0.1476141924934172, 0.36335890837488816)	(-0.16425298561145557, 0.311162623413275)	(-0.15388243540940474, 0.34310927833154448)	(-0.020141187264594875, 0.90182432819792135)	(0.018851979235573982, 0.90808073341218032)	(0.3793960821159264, 0.015758350408704474)	(-0.02869341921792349, 0.86048669072750672)	(0.99999999999999989, 4.9153639064642152e-299)	(-0.072597330605022978, 0.65619361018161426)	(0.13896651978632735, 0.39244487284784801)	(0.15478653649723811, 0.34024683349128071)	(-0.048709389736504537, 0.76534165844922541)	(-0.062800175613764553, 0.7002604592372268)	(-0.051070881441390867, 0.75430909679425118)	(0.025084729857114879, 0.8778912119165172)	(-0.32695120338468991, 0.039472545237153142)	(0.32719598354636686, 0.039316490213902454)	(0.073484535313738442, 0.65225646314819463)	(-0.11715130725978687, 0.47157439255831468)	(0.047576512675395706, 0.77065071645973293)	(-0.028635915588996634, 0.86076354065323246)	(0.29924814144723783, 0.060677550872711497)	(-0.28312971925559166, 0.076675338124289213)	(0.23095721251520554, 0.15161469339444966)	(-0.0086915684521934634, 0.95755013372374709)	(0.18680138193567339, 0.24843188126108218)	(0.26974216308379584, 0.092323868943874232)	(-0.043124922624682094, 0.79161035655514689)
Ornithine_Diabetics_M_Serum	(0.030451367585944841, 0.85203118239375664)	(0.10472004658516394, 0.5201735974338062)	(0.17728069912105027, 0.27379522018719271)	(0.37232232599653198, 0.017987902100176704)	(-0.15459554889574298, 0.34085028583856614)	(0.22930303381564651, 0.15464991189174193)	(-0.08134237623788157, 0.61780106641097654)	(0.083514657649180146, 0.60841263373356747)	(-0.0027330182634111768, 0.98664640933426273)	(0.40148245999675103, 0.010236874134580052)	(-0.34470498204432087, 0.029389468700658578)	(-0.10410730518187877, 0.52263146332504962)	(0.074624768852921033, 0.64721009034879184)	(0.26577229772567434, 0.097407922691698762)	(-0.039571907710278909, 0.80844436927363805)	(0.31961817126206515, 0.044386621577425379)	(0.24201776061723379, 0.13243051775278056)	(-0.033436974126918852, 0.83770861514320238)	(0.06785399227429488, 0.67739670852020539)	(0.031515542443644039, 0.84692049573261197)	(-0.16536544142390283, 0.30785141458968496)	(0.34019187346729568, 0.031725062916544283)	(-0.3322499860264892, 0.036205144696312357)	(0.35639662607136308, 0.023991350085552521)	(-0.080956444379654588, 0.61947537921534712)	(0.087678192057141155, 0.59059121058186759)	(-0.24710165739974943, 0.12424439227683202)	(0.23323107191529868, 0.14751382674716762)	(-0.072597330605022992, 0.65619361018161415)	(1.0, 0.0)	(0.0098506156759771875, 0.95189551539351724)	(-0.24087659894657643, 0.13432188770234757)	(-0.20446743497802047, 0.20566347511397626)	(0.15137971603678968, 0.3511097904107503)	(-0.2336049578140163, 0.14684739711340747)	(0.083223535280631214, 0.6096672976492099)	(0.028513625425517119, 0.86135235845916269)	(-0.10645500377170865, 0.51324540207098868)	(-0.34157890407138902, 0.030991541648803304)	(-0.27034203469815593, 0.091573766676619012)	(0.13612639435763027, 0.40228493890966965)	(0.071344589271394906, 0.66176852341073977)	(-0.13338975612914131, 0.41189941436302135)	(-0.039011098515569866, 0.8111094604531357)	(-0.2092870626106996, 0.19494680533006936)	(-0.06639727695333178, 0.68395884586350653)	(-0.18880964702493253, 0.24329033893370616)	(0.012075370126889879, 0.94104839987005917)	(-0.04200537312622394, 0.79690505650358556)
Ornithine_Diabetics_F_RBC	(-0.38127396665488361, 0.015207285354293746)	(0.030148381324482939, 0.85348737105331307)	(0.022864701538185383, 0.88862704569876239)	(-0.16454330177431711, 0.31029633519103611)	(0.081926326686754203, 0.61527129866989561)	(-0.21367945922882872, 0.18552803179259011)	(0.50231437972089654, 0.00095712068330263225)	(0.28926105915671629, 0.070240494982192481)	(0.21671783366860009, 0.1792046885441565)	(-0.13867753244180089, 0.3934396634790811)	(-0.12665630313127996, 0.43610475824921247)	(0.0053567534578681615, 0.97383011103999673)	(0.099311658714855033, 0.54206369319160652)	(0.23498338756756937, 0.14440951747585085)	(-0.32966210130501489, 0.037772134131606946)	(0.09444391080293571, 0.56213512220945971)	(-0.22952761435923283, 0.15423525491735871)	(-0.022466614113714745, 0.89055428798453729)	(0.11499711981091018, 0.47981988572815626)	(-0.23911307830155165, 0.137284081027163)	(-0.23836961472360904, 0.13854726573280052)	(0.17480442270628102, 0.2806607680386316)	(-0.22388371132126347, 0.16490383328364966)	(0.039530203505599819, 0.80864248400169925)	(0.28652321729476532, 0.073059197803196488)	(0.084801814996383451, 0.60287859847745029)	(-0.36396277589534159, 0.020958843957426445)	(0.17627076344525, 0.27658187001579299)	(0.13896651978632735, 0.39244487284784801)	(0.0098506156759771875, 0.95189551539351724)	(1.0, 0.0)	(0.093510150723151858, 0.56602434927980605)	(0.21293296073596393, 0.18710555124415071)	(0.34967692126447131, 0.026982648644789168)	(0.5117961194051398, 0.00073662262102789288)	(-0.12581979353571765, 0.43916577389189093)	(-0.05569186559460769, 0.7328609822307075)	(-0.034559248244468418, 0.83233789991871232)	(0.40320146421938963, 0.0098871019938618892)	(0.084096710127032778, 0.60590745176802563)	(-0.050518519127378272, 0.75688543784271389)	(0.035445030522988065, 0.82810421776552579)	(0.094540852189307412, 0.56173206050430002)	(0.42545738763020657, 0.0062020661741869244)	(0.051625265053790684, 0.75172596429977323)	(-0.038805865253787916, 0.81208530213961083)	(0.18136542811674705, 0.26271291610950809)	(-0.35708403763561819, 0.023701556839513058)	(-0.0065926104798874514, 0.96779530707923023)
Ornithine_Diabetics_F_Serum	(-0.24271669650806424, 0.13128191458813532)	(0.029232971131383002, 0.85788983623185333)	(0.046240990650824342, 0.7769226952698719)	(-0.20421945763141419, 0.20622575815088512)	(0.13101796289977122, 0.42033689044437184)	(0.001129571595150968, 0.99448068187545413)	(-0.019510859653814001, 0.90488254101936549)	(0.30711689640593987, 0.053897600206035547)	(0.46489583080714941, 0.0025078009929001967)	(-0.63893860778056888, 9.1178303271107171e-06)	(0.34707246131660335, 0.02822220109816221)	(-0.44164012198237268, 0.0043321670110618863)	(-0.52971352316909515, 0.00043966861508758145)	(-0.53921879997380828, 0.00033044137363292327)	(-0.023441285020272491, 0.88583678168344049)	(-0.55675726758023414, 0.00019068797420800267)	(0.23179829106013322, 0.15008822238122749)	(0.44103839816703527, 0.0043917103165656245)	(-0.55033979120174437, 0.00023400562087174539)	(-0.055859883612686442, 0.73208478211013084)	(0.24127551607071152, 0.13365845401966886)	(-0.13744841504630037, 0.3976870420764016)	(0.2451039965117266, 0.12741460192616483)	(-0.12727106139685232, 0.43386273860378644)	(0.015344070271957789, 0.92513094218472491)	(0.039360908799845627, 0.80944683486356483)	(0.4262291465487475, 0.0060991934447358542)	(-0.54088049112325498, 0.00031407394234311218)	(0.15478653649723814, 0.3402468334912806)	(-0.24087659894657643, 0.13432188770234757)	(0.093510150723151858, 0.56602434927980605)	(1.0, 0.0)	(0.41138020266506964, 0.0083594611246111724)	(-0.21447421665554497, 0.18385893097290396)	(-0.24142003701537193, 0.13341870463652894)	(-0.39785368789134334, 0.01101006620977546)	(-0.16783515163831608, 0.30058067650753839)	(0.18575599510738572, 0.25113693385863339)	(-0.02091876322864783, 0.898053628915358)	(-0.25159053072292659, 0.11733666619286888)	(-0.031974420781757711, 0.84471863115851209)	(-0.17090720989601127, 0.2916912584503597)	(0.001880052940509391, 0.99081380083145743)	(-0.16328259788324062, 0.31406931051170284)	(-0.069370694905320593, 0.67058923243008883)	(0.064000772264994968, 0.69480432054980024)	(0.26919116134681842, 0.09301702724706841)	(0.12606310525465192, 0.43827421098898411)	(-0.21947102670312305, 0.1736090452178321)
Ammonium_Control_M_RBC	(-0.57977242189048062, 8.8321067005177377e-05)	(0.22315023559376976, 0.16632851024558298)	(-0.13800943303276642, 0.39574508861867053)	(0.24235738959283576, 0.13187145564396807)	(-0.16291769323951319, 0.31516676170694757)	(-0.16632159582441422, 0.30502338964605707)	(0.2606038168408561, 0.10434554306045257)	(0.29228755644275034, 0.067225024180752907)	(0.5621271491766282, 0.00016015038056055542)	(-0.26687212520974668, 0.095978391497458654)	(0.071115732998653522, 0.66278893151924034)	(-0.25744180616708873, 0.10877183726253126)	(-0.18796464838377, 0.24544487930492359)	(-0.13243265139893862, 0.41529257367343986)	(-0.043248787807851075, 0.79102512122988766)	(-0.40193727415478375, 0.010143318632912337)	(-0.062726697403531054, 0.70059486861555742)	(0.25377940863936105, 0.11407513578890002)	(-0.26687037572960026, 0.095980652563099456)	(0.14851236866169584, 0.36041412508168824)	(0.13605794237852864, 0.40252384024907495)	(0.0059185529397173288, 0.97108659404121389)	(0.023178043734793121, 0.88711052036332894)	(-0.24747033003903227, 0.12366583710211618)	(0.2938298346203268, 0.065728202201313132)	(-0.098845442344090692, 0.54397110417415129)	(-0.052745851207933937, 0.74651280079220295)	(0.052383514211136052, 0.74819725083697486)	(-0.048709389736504537, 0.76534165844922541)	(-0.20446743497802045, 0.20566347511397626)	(0.21293296073596393, 0.18710555124415071)	(0.41138020266506964, 0.0083594611246111724)	(0.99999999999999989, 4.9153639064642152e-299)	(0.079947331420625323, 0.62386222399887015)	(-0.029093324284377026, 0.85856181376385532)	(-0.24914109606092319, 0.12106919106622206)	(0.028277034713052762, 0.8624917344253642)	(0.21487303169769412, 0.18302539812546742)	(0.066004074609963742, 0.68573408211442943)	(0.015594110418199858, 0.92391443733307321)	(0.0025860447735182646, 0.98736446595106708)	(0.037246049826147598, 0.8195109594288954)	(-0.16252293378414309, 0.31635672122510272)	(0.059500877435143186, 0.71533012581837818)	(0.024908360009603073, 0.87874335656152458)	(-0.009068699113967087, 0.95570999625663999)	(0.12059009015478372, 0.45856887810645131)	(0.08466456701803575, 0.60346764893979699)	(0.14564936612425686, 0.36985102684865001)
Ammonium_Control_M_Serum	(-0.16252769945723552, 0.31634233876566936)	(0.09734229959522922, 0.55014257561537716)	(0.086884755513395848, 0.59396957313445053)	(-0.16688886158557395, 0.3033534300131433)	(0.47556902208432372, 0.0019262635592570052)	(0.19301636908577466, 0.23275431200442889)	(0.36738560510594487, 0.019696236470583238)	(-0.10959963208291496, 0.50080665045499229)	(0.30317049588644401, 0.057217798238561421)	(-0.038813913463423375, 0.81204702927972061)	(0.13117679410140634, 0.41976883508224394)	(0.13785897348809775, 0.39626536116570643)	(-0.0263343920275333, 0.87185731596351501)	(0.27048175853211592, 0.091399727576040937)	(0.13283925505168467, 0.41384913647718458)	(-0.033427524337575128, 0.8377538689077384)	(0.078649567600334161, 0.62952275903762533)	(0.10906261981988784, 0.50291991377290979)	(0.48364415456673088, 0.0015687978108569448)	(0.26825749534013565, 0.094200718994940341)	(-0.23347161265370525, 0.14708482299111883)	(0.17985187534407629, 0.26678413846220428)	(-0.15881322273819118, 0.32767723705843688)	(0.30329879629491191, 0.057107347653656527)	(0.11555137484697391, 0.47769120415451705)	(-0.15537106437121684, 0.33840402188086804)	(-0.024023047316205765, 0.88302283232947731)	(0.32890219750993466, 0.038242636270814451)	(-0.062800175613764553, 0.7002604592372268)	(0.15137971603678968, 0.3511097904107503)	(0.34967692126447131, 0.026982648644789168)	(-0.21447421665554497, 0.18385893097290396)	(0.079947331420625309, 0.62386222399887015)	(1.0, 0.0)	(0.092717417849006306, 0.56933587900377391)	(0.10137619408054996, 0.53365584457167492)	(0.33155894649334411, 0.03661827646360187)	(0.094543985088992755, 0.5617190368099173)	(-0.048587206645144834, 0.76591374704822912)	(0.033539324198735905, 0.83721850752334148)	(-0.091332884896343627, 0.57514076459360552)	(0.10764239694617772, 0.50853052932041454)	(-0.13703551322290855, 0.39911980972540395)	(0.17407086655616028, 0.28271592777204618)	(-0.16088681744808156, 0.32131874174358155)	(-0.11658457167380333, 0.47373636384896323)	(-0.040404618503206355, 0.80449108169880934)	(-0.19871145810364998, 0.21899214055238148)	(-0.29914918609874774, 0.060766939657671465)
Ammonium_Control_F_RBC	(-0.061392765363126184, 0.70667540543458918)	(-0.20725974741947517, 0.19940568631986072)	(-0.063514581588372657, 0.69701201551427316)	(-0.43642412392263802, 0.0048724500516014639)	(0.15382079675388391, 0.34330496669494193)	(-0.24674897329753784, 0.12479975127204425)	(0.24948116854072819, 0.1205457146556515)	(0.13178436896011464, 0.41759986197588517)	(-0.16944202286538521, 0.29590959345731938)	(0.019593061384427027, 0.90448363831293266)	(-0.049628725455530272, 0.76104108214380717)	(0.23055322214021889, 0.15235191578461199)	(0.21267078291368538, 0.18766184139783373)	(0.40189470752090556, 0.010152043514724214)	(-0.35289733565903586, 0.025512643953495492)	(0.25264810604146848, 0.11575216753096244)	(-0.32063553676647166, 0.043676654651797417)	(-0.25604640496672659, 0.11076990369675969)	(0.1487598182384319, 0.35960536413051114)	(-0.11878362444053238, 0.46537675061948602)	(-0.25048272519767378, 0.1190138879629406)	(0.15833567947024249, 0.32915260808916902)	(0.0039697691661610508, 0.98060458038731335)	(0.10969231798553375, 0.50044236846316059)	(0.20859445520702657, 0.19646216179429526)	(-0.029682436438055987, 0.85572769241003366)	(-0.2335899210943993, 0.14687415645380111)	(0.15216912008904721, 0.3485741214145982)	(-0.05107088144139086, 0.75430909679425118)	(-0.2336049578140163, 0.14684739711340747)	(0.5117961194051398, 0.00073662262102789288)	(-0.24142003701537193, 0.13341870463652894)	(-0.029093324284377026, 0.85856181376385532)	(0.092717417849006306, 0.56933587900377391)	(1.0, 0.0)	(-0.039913293834587325, 0.80682306773445456)	(-0.043523323014893756, 0.78972840714269543)	(-0.40093209291148252, 0.010351069612733466)	(0.49245368234247722, 0.0012468477535151764)	(0.31996990527836083, 0.04414011509140997)	(-0.12285831080410897, 0.4500972919997569)	(0.018879482820399071, 0.90794720259840411)	(0.11330180517099443, 0.48636164565054973)	(0.30367518711528158, 0.056784304114186883)	(-0.065493648103725197, 0.68804104867351534)	(-0.0028695130298319257, 0.98597955706560469)	(0.13102601886819826, 0.42030806806844856)	(-0.42403657534105876, 0.0063953795162355904)	(-0.015757321435302795, 0.92312046882573839)
Ammonium_Control_F_Serum	(0.4161680919689642, 0.0075628659646179777)	(0.37590310378278935, 0.016828246173715755)	(0.091672650094275401, 0.57371375818123371)	(0.17663640814582093, 0.27557083524701703)	(0.08139808977948064, 0.61755951788237085)	(0.34781175266095343, 0.027865653916688448)	(-0.033728029491668074, 0.8363150433762947)	(-0.43643268936873508, 0.0048715169683188047)	(-0.45292921279800835, 0.003338111515310153)	(0.31132041903436014, 0.050532705133204472)	(-0.1800978967331934, 0.26611955983128244)	(0.30115870518185522, 0.058972101448365094)	(0.49997649666365335, 0.001019780363104164)	(0.33600377599784986, 0.034027064363000278)	(0.4661514214973837, 0.0024322190319696268)	(0.5522924922725545, 0.00021997122263284796)	(-0.22225891033513875, 0.16807171864307124)	(-0.17973981444493828, 0.26708721197679675)	(0.49267656281990263, 0.0012395246984614949)	(0.27172340300815084, 0.089864331862804181)	(-0.31225884480799571, 0.049805069600273234)	(0.11989869555771897, 0.46116812547906361)	(-0.11340594291273735, 0.48595847681069992)	(0.057853576060077218, 0.7228947079820589)	(-0.08904174165598204, 0.58480529516669733)	(-0.024488087191739043, 0.88077447922412788)	(-0.28828942724764073, 0.07123085036890775)	(0.33458276812937798, 0.034838581337729393)	(0.025084729857114879, 0.8778912119165172)	(0.083223535280631214, 0.6096672976492099)	(-0.12581979353571768, 0.43916577389189093)	(-0.39785368789134334, 0.01101006620977546)	(-0.24914109606092319, 0.12106919106622206)	(0.10137619408054996, 0.53365584457167492)	(-0.039913293834587325, 0.80682306773445456)	(0.99999999999999989, 4.9153639064642152e-299)	(0.17618802505828254, 0.27681098410128252)	(-0.18917557819991407, 0.24236127453427866)	(-0.13845796645009653, 0.39419646176832046)	(0.034661650320443098, 0.83184821817041776)	(0.013648993736238787, 0.9333821869097858)	(0.011627364251601206, 0.9432319366556644)	(0.28137969409510705, 0.078594127416044976)	(0.34564397467258845, 0.028921824647465611)	(0.30601721026784418, 0.05480687904694969)	(0.27853859026312405, 0.081788836653523017)	(-0.35700248314535116, 0.023735784790857407)	(0.24032397100689551, 0.13524498944835139)	(0.14014979131126196, 0.38838695368445175)
Ammonium_Diabetics_M_RBC	(0.20178000428669315, 0.21181433642831518)	(-0.27559263066630435, 0.085207297923141523)	(0.24707642015672235, 0.12428407087981544)	(-0.13763571400562369, 0.39703809792513012)	(0.052641492599546633, 0.74699782942150961)	(0.25221323289603936, 0.11640174478703263)	(0.080724358735020152, 0.62048316489685007)	(-0.28692931008715949, 0.072635590261368066)	(0.2784407292261537, 0.08190065185318289)	(-0.041947925078467244, 0.79717699063603331)	(-0.11478744116184107, 0.48062647389626689)	(0.58668170183531476, 6.9303492356156669e-05)	(0.31739007626400528, 0.045974158930865684)	(0.2509303781998406, 0.11833398153063365)	(0.53815454800641693, 0.00034132226139239088)	(0.24215483240155927, 0.13220467268727293)	(-0.099514717352177748, 0.54123393052325319)	(0.40616328767792237, 0.0093083979126907662)	(0.50451490698145307, 0.00090129235697908902)	(0.1293844664351057, 0.4262041412617803)	(-0.19504966221468323, 0.22777487233925467)	(0.22808697494634961, 0.15690932030082175)	(-0.16573867273498008, 0.3067455303228262)	(-0.15691076906224075, 0.33357938312629665)	(-0.26258536863477028, 0.1016425252985972)	(-0.49648718614356158, 0.0011200803034107306)	(-0.22383662823571229, 0.16499502004841593)	(0.10373819902558017, 0.52411480311397007)	(-0.32695120338468997, 0.03947254523715308)	(0.028513625425517119, 0.86135235845916269)	(-0.05569186559460769, 0.7328609822307075)	(-0.16783515163831608, 0.30058067650753839)	(0.028277034713052762, 0.8624917344253642)	(0.33155894649334405, 0.036618276463601877)	(-0.043523323014893756, 0.78972840714269543)	(0.17618802505828252, 0.27681098410128252)	(1.0, 0.0)	(-0.15821405636856181, 0.32952902208229817)	(0.13660801943498249, 0.40060634851855215)	(0.15287087889152801, 0.34632938418771209)	(0.024322549498411037, 0.88157470833489471)	(-0.043290048082503127, 0.79083020073677002)	(-0.1329885565083111, 0.41331983470614064)	(0.32922662097407562, 0.038041184569059208)	(-0.11205687564930386, 0.49119479592519555)	(0.071885346724348764, 0.65935982979389629)	(-0.2211988559924099, 0.17016201220301808)	(0.10220017685228507, 0.53031791960577057)	(0.061395322432881455, 0.70666373205251753)
Ammonium_Diabetics_M_Serum	(-0.41624029729704631, 0.0075513710037201452)	(0.15176021809898338, 0.34988617053074411)	(-0.28827208237917568, 0.071248628746009374)	(0.21897856491588374, 0.17460061669984547)	(0.02820746122494262, 0.86282683949962358)	(0.053646241863315236, 0.74233206635967752)	(0.21510393718376039, 0.1825440307290194)	(0.096201884883195629, 0.55484676201502725)	(0.17863948510377989, 0.27007516988790176)	(-0.044945214309262384, 0.7830213920065181)	(0.14814570742380134, 0.36161452881186384)	(-0.25525066366515858, 0.1119217062874016)	(-0.24136339258840306, 0.13351263539143088)	(-0.44652536069929594, 0.0038741903254632831)	(-0.036939603297223275, 0.82097167810013971)	(-0.42695434100064233, 0.0060038747960739847)	(0.15487438139292789, 0.33996949590692616)	(0.10975757344766122, 0.50018597684982524)	(-0.17207770461837968, 0.28834937102794522)	(-0.019417650408791304, 0.90533488807881279)	(0.25474551057304817, 0.11265758523389417)	(-0.57893008232445431, 9.093710096426161e-05)	(0.13822374804649518, 0.39500469523732695)	(-0.23415501259143351, 0.14587097808376426)	(0.24421709546182846, 0.12884128159049299)	(0.36014522312724823, 0.022446195259256091)	(0.19203350155765148, 0.23518768550497221)	(0.016105744661111754, 0.92142575014216543)	(0.32719598354636686, 0.039316490213902454)	(-0.10645500377170866, 0.51324540207098845)	(-0.034559248244468418, 0.83233789991871232)	(0.18575599510738572, 0.25113693385863339)	(0.21487303169769412, 0.18302539812546742)	(0.094543985088992755, 0.5617190368099173)	(-0.40093209291148252, 0.010351069612733466)	(-0.1891755781999141, 0.24236127453427864)	(-0.15821405636856178, 0.32952902208229828)	(1.0, 0.0)	(0.0079070312224320729, 0.96137881914663781)	(0.0043771065695606117, 0.97861485559352213)	(0.025130359014947805, 0.87767077316230058)	(-0.038759712551151279, 0.81230478733658307)	(-0.25791156941887056, 0.10810538010651387)	(-0.30157764616373667, 0.058603292048342401)	(0.15601672832834718, 0.33637563421097949)	(-0.054123833814877738, 0.7401174395989828)	(0.033743195044114882, 0.83624244425676841)	(0.32823281245382235, 0.03866104399350731)	(0.11232105250993807, 0.49016712538164919)
Ammonium_Diabetics_F_RBC	(-0.19671832538248701, 0.22374321118867724)	(-0.26443087382269653, 0.099173520559910494)	(-0.34794110415309354, 0.027803654720096094)	(-0.30911848920739887, 0.052273619280031242)	(0.14167854426133095, 0.38318072363841671)	(-0.22515100759860396, 0.16246309891944252)	(0.4565155990544667, 0.0030671702535724522)	(0.10947778239677459, 0.50128575960137978)	(0.11207100145436184, 0.49113981724185041)	(-0.25353189895262312, 0.11444046335359155)	(-0.13144700784943891, 0.41880341905188911)	(0.48112015022947835, 0.0016736469821747313)	(0.31026707519705138, 0.051359602321743976)	(-0.055469095530336521, 0.73389052711890423)	(-0.058876375554060632, 0.71819479273814335)	(0.072313697805682739, 0.65745422967120093)	(-0.41717389937002192, 0.0074040913613282449)	(0.17523002287494474, 0.27947286539653454)	(0.062396672510172335, 0.70209754325162554)	(-0.30873971433909331, 0.052577885347757265)	(-0.018611911618795138, 0.90924637510188966)	(-0.25375423308519662, 0.11411225493038327)	(0.20696219415538666, 0.20006609480331028)	(-0.27226872404949048, 0.089196328710315451)	(0.33290910838056853, 0.035814654765446916)	(-0.037685955498189649, 0.81741514142897764)	(-0.2263518605298534, 0.16017457011836406)	(0.079718185800756652, 0.62486016603705286)	(0.073484535313738442, 0.65225646314819463)	(-0.34157890407138908, 0.030991541648803262)	(0.40320146421938968, 0.009887101993861884)	(-0.02091876322864783, 0.898053628915358)	(0.066004074609963742, 0.68573408211442943)	(-0.048587206645144834, 0.76591374704822912)	(0.49245368234247722, 0.0012468477535151764)	(-0.13845796645009653, 0.39419646176832046)	(0.13660801943498249, 0.40060634851855215)	(0.0079070312224320729, 0.96137881914663781)	(1.0, 0.0)	(0.66204097045218546, 3.2804038640002482e-06)	(0.079564881563800566, 0.62552818354937645)	(0.17527355646800202, 0.27935154300672155)	(-0.14813811139121261, 0.36163942269291205)	(0.32240993283395836, 0.04246043748571831)	(0.26325533283370672, 0.10074084217651658)	(0.025421423430547228, 0.87626482856215615)	(0.24723592268711711, 0.12403345660014489)	(-0.11415030304560991, 0.48308175021710387)	(0.18951303920067034, 0.24150661877206717)
Ammonium_Diabetics_F_Serum	(-0.24651088329329873, 0.12517571212165238)	(-0.18644313307934676, 0.2493566768658359)	(-0.68577642705092623, 1.0428948260051782e-06)	(-0.10603896082968685, 0.51490256893653175)	(0.064922248069168964, 0.69062690527875858)	(-0.26032643203180994, 0.10472825201356116)	(0.47422098220116493, 0.0019924580643760391)	(-0.096431207292495755, 0.55389929772861179)	(-0.020912996480321102, 0.8980815855810218)	(0.014457838441949811, 0.92944400607048661)	(-0.35169545874981595, 0.02605328217997192)	(0.48230482507984146, 0.0016236884640383066)	(0.32945253548346881, 0.037901414473687611)	(-0.15923781165851708, 0.32636893411247003)	(-0.078816849457602839, 0.62879193270118883)	(-0.047298340454010067, 0.77195591786448814)	(-0.35376271177068813, 0.025129168559948845)	(0.17914604115674881, 0.26869688883219661)	(0.11826511089873454, 0.46734073802179965)	(0.015125031933329737, 0.92619675405917157)	(0.12453489217335585, 0.44389056150331685)	(-0.28787363571627367, 0.071657995947235972)	(0.18132839405661622, 0.26281203780095352)	(-0.018107237622965771, 0.91169741454076503)	(0.47885155745108687, 0.0017731143252592829)	(0.086989385999580629, 0.59352358301834385)	(-0.20425032271888502, 0.20615571393273377)	(0.40896424016858768, 0.0087880538958470551)	(-0.11715130725978685, 0.47157439255831479)	(-0.27034203469815593, 0.091573766676619012)	(0.084096710127032792, 0.60590745176802563)	(-0.25159053072292653, 0.11733666619286899)	(0.015594110418199858, 0.92391443733307321)	(0.033539324198735905, 0.83721850752334148)	(0.31996990527836083, 0.04414011509140997)	(0.034661650320443105, 0.83184821817041776)	(0.15287087889152803, 0.34632938418771209)	(0.0043771065695606117, 0.97861485559352213)	(0.66204097045218546, 3.2804038640002482e-06)	(1.0, 0.0)	(0.088232695777974227, 0.5882352486088176)	(0.19407305889561835, 0.23015735648520208)	(-0.33460566419134041, 0.034825381142329262)	(0.23572135588824236, 0.14311665400205417)	(0.1684250269265192, 0.29886049422736788)	(0.08210178233865624, 0.61451205155668953)	(0.12495933271164973, 0.44232675255416409)	(0.048766892352681189, 0.76507246081734359)	(0.26831205251957801, 0.09413123471227916)
Glucose_Control_M_Serum	(-0.035011780212833424, 0.83017438838994806)	(-0.057844832491017267, 0.72293492955280225)	(-0.059477980484111799, 0.71543508929533572)	(0.063147849700787823, 0.698678904110271)	(0.036373060289151569, 0.82367374817093708)	(0.16607066178909832, 0.30576397241732017)	(0.026906109723591073, 0.86909918542062892)	(-0.052319034609318388, 0.74849712799707935)	(0.031472391111181719, 0.84712761075726672)	(-0.11034141205764382, 0.4978950288737185)	(-0.15069247174845174, 0.35332641987713209)	(0.041901890836581863, 0.79739491382215966)	(0.032367338597498629, 0.84283419344790644)	(-0.13623322212358954, 0.4019122669969355)	(0.046310050155363491, 0.77659802663050692)	(-0.012412431251671272, 0.93940587642558326)	(0.083486468923519477, 0.60853407173745744)	(0.040165796949668424, 0.80562439891359028)	(0.030499301397236934, 0.85180085091877733)	(-0.015661203928356529, 0.92358804037962172)	(0.015330355467269938, 0.92519767286237387)	(-0.039876023342054569, 0.80700003311701207)	(-0.075569365819074655, 0.6430412998563797)	(0.014683051078425102, 0.92834776028109234)	(-0.038495948019717091, 0.81355942512329982)	(-0.12235509730607179, 0.4519693623564438)	(-0.021586531034738399, 0.89481718188899639)	(-0.011014630954630148, 0.94621899880045168)	(0.047576512675395706, 0.77065071645973293)	(0.13612639435763027, 0.40228493890966965)	(-0.050518519127378272, 0.75688543784271389)	(-0.031974420781757711, 0.84471863115851209)	(0.0025860447735182646, 0.98736446595106708)	(-0.091332884896343627, 0.57514076459360552)	(-0.12285831080410899, 0.45009729199975701)	(0.013648993736238787, 0.9333821869097858)	(0.024322549498411034, 0.88157470833489471)	(0.025130359014947801, 0.87767077316230069)	(0.079564881563800566, 0.62552818354937645)	(0.088232695777974213, 0.5882352486088176)	(1.0, 0.0)	(0.35733095713455204, 0.023598176606911818)	(-0.26956156365677358, 0.092550622357717688)	(0.02692795954939527, 0.86899380569314688)	(-0.074248128498834526, 0.64887529394294807)	(-0.10040408110789172, 0.53760689606231726)	(-0.076471447619317803, 0.63907018493263257)	(0.038335066735032571, 0.81432490818735248)	(-0.11270321703105778, 0.48868243960895585)
Glucose_Control_F_Serum	(0.018262266310083038, 0.91094440314401504)	(0.067238995781305627, 0.68016428190686029)	(0.027340505547949343, 0.86700455497926465)	(0.034747305740077526, 0.83143866622452278)	(0.10024475067529971, 0.53825582035634123)	(0.14972234312467561, 0.3564698802925873)	(0.047554065863743097, 0.77075601523231285)	(-0.04232552041802673, 0.79539005238040983)	(-0.038641040971531516, 0.81286921047044358)	(0.082441483159149162, 0.61304319531660256)	(-0.14745354366254226, 0.36388713486597069)	(0.13263544430673277, 0.41457230515628274)	(0.061076611316401151, 0.70811920248989768)	(-0.04501156177559628, 0.78270880675885224)	(0.034196641712304951, 0.83407236772509652)	(0.088596285856963664, 0.58669270285153963)	(-0.11110074884608787, 0.49492347626039468)	(-0.02354827232854766, 0.88531918573879187)	(0.13949208081851863, 0.3906394735295754)	(-0.040528629011369159, 0.80390275064621619)	(-0.017826066526467232, 0.91306332356945163)	(0.030816951773519528, 0.85027478532491829)	(-0.11760068766853943, 0.46986382455634879)	(0.024758774695190316, 0.87946619538302595)	(-0.027630039441210487, 0.8656089368230846)	(-0.029840271943736445, 0.8549686736171983)	(-0.15184125739458942, 0.34962589998970739)	(0.040898918609763413, 0.80214665721295053)	(-0.028635915588996638, 0.86076354065323246)	(0.07134458927139492, 0.66176852341073977)	(0.035445030522988065, 0.82810421776552579)	(-0.1709072098960113, 0.29169125845035954)	(0.037246049826147598, 0.8195109594288954)	(0.10764239694617772, 0.50853052932041454)	(0.018879482820399071, 0.90794720259840411)	(0.011627364251601206, 0.9432319366556644)	(-0.043290048082503127, 0.79083020073677002)	(-0.038759712551151279, 0.81230478733658307)	(0.17527355646800202, 0.27935154300672155)	(0.19407305889561838, 0.23015735648520208)	(0.35733095713455204, 0.023598176606911818)	(1.0, 0.0)	(-0.029988254717146782, 0.85425715283238846)	(0.12324326625134618, 0.44866802122314642)	(0.28224296390522818, 0.077642974452100069)	(0.038862795857802813, 0.8118145807518844)	(0.17716712246108057, 0.27410768228385424)	(0.03650974265127846, 0.82302167044136432)	(0.11624852422041557, 0.47502077674372278)
Glucose_Diabetics_M_Serum	(0.47415256496894215, 0.0019958704085166882)	(0.073182589905567655, 0.65359536873071344)	(0.44193898031103968, 0.0043028555199184455)	(-0.22791647625763381, 0.15722801259988844)	(0.08710792029465167, 0.59301850543920098)	(0.14205761371093306, 0.38189616611077415)	(-0.41279410226521412, 0.0081170553019038749)	(-0.098699219458468518, 0.54456999890701541)	(-0.42498018181495262, 0.0062664231707478335)	(-0.042939538368309507, 0.79248646634274555)	(0.067766374268093024, 0.67779074803696171)	(-0.15453652206337898, 0.34103692247645945)	(0.11704685896364438, 0.47197244682376405)	(0.35850794896304261, 0.023110540368578788)	(0.034411447221241821, 0.83304478732256526)	(0.25773101821731154, 0.10836116164187)	(-0.28155943182642734, 0.078395345597513919)	(-0.37494189801560013, 0.017133175243857327)	(0.10769345942552504, 0.50832826168754708)	(-0.34180741108511048, 0.030872048503725442)	(-0.3015888591373474, 0.058593446168533146)	(0.11375588659751036, 0.48460494366501139)	(-0.038971830696655788, 0.81129614905929903)	(-0.21714199814530777, 0.17833432443884237)	(-0.39011234632128194, 0.012827232383711725)	(-0.17087607051474932, 0.29178050449074844)	(-0.0071139472422738206, 0.9652500831633577)	(-0.21320600611834009, 0.18652744584865311)	(0.29924814144723783, 0.060677550872711497)	(-0.13338975612914131, 0.41189941436302135)	(0.094540852189307412, 0.56173206050430002)	(0.001880052940509391, 0.99081380083145743)	(-0.16252293378414309, 0.31635672122510272)	(-0.13703551322290855, 0.39911980972540395)	(0.11330180517099445, 0.48636164565054973)	(0.28137969409510705, 0.078594127416044976)	(-0.1329885565083111, 0.41331983470614064)	(-0.25791156941887056, 0.10810538010651387)	(-0.14813811139121261, 0.36163942269291205)	(-0.33460566419134041, 0.034825381142329262)	(-0.26956156365677358, 0.092550622357717688)	(-0.029988254717146785, 0.85425715283238834)	(1.0, 0.0)	(0.15816422397594893, 0.32968332671083533)	(0.096293860785456681, 0.55446666472528161)	(0.33114169888676426, 0.036869584872157413)	(-0.052258433781759143, 0.74877899932149838)	(0.025076310347518973, 0.87793188835325342)	(0.011176333076235048, 0.9454306321491075)
Glucose_Diabetics_F_Serum	(0.051319488926698006, 0.75315039007594375)	(0.052966665198878334, 0.74548683913011227)	(0.074528031857164986, 0.64763762293280247)	(-0.084570997616327637, 0.60386937896489834)	(0.14825278875202055, 0.36126370931077134)	(-0.052307306770383297, 0.74855167492542796)	(0.39089208748277188, 0.012633359742194043)	(-0.014618613488831938, 0.92866140366669869)	(0.10186526299487395, 0.53167341511559574)	(0.016732750955817648, 0.9183768803856649)	(-0.073823703811609728, 0.65075378253666527)	(0.43614376034161351, 0.0049030774305122557)	(0.31930420745807364, 0.044607598083574881)	(0.30373655473899985, 0.056731772991134459)	(0.32756869416494439, 0.039079841311773361)	(0.39477398851666978, 0.011704801163187707)	(-0.32547366617849294, 0.040425270848772059)	(-0.034783085944454992, 0.83126760012473999)	(0.38863086694531057, 0.013202547971657432)	(0.17983907654553888, 0.26681874187134746)	(-0.30281100850417586, 0.057528180284914084)	(0.10943663708576008, 0.50144759428935659)	(-0.086436312150452069, 0.59588273901092559)	(-0.044689102737877462, 0.78422833484937571)	(0.10584261174760451, 0.5156855850367339)	(-0.012767415249378843, 0.93767628113342627)	(-0.56855043258119509, 0.0001294609117844781)	(0.17908926489107027, 0.26885113942864663)	(-0.28312971925559172, 0.076675338124289186)	(-0.039011098515569866, 0.8111094604531357)	(0.42545738763020657, 0.0062020661741869244)	(-0.16328259788324062, 0.31406931051170284)	(0.059500877435143186, 0.71533012581837818)	(0.17407086655616028, 0.28271592777204618)	(0.30367518711528158, 0.056784304114186883)	(0.34564397467258845, 0.028921824647465611)	(0.32922662097407562, 0.038041184569059208)	(-0.30157764616373672, 0.058603292048342304)	(0.32240993283395836, 0.04246043748571831)	(0.23572135588824236, 0.14311665400205417)	(0.026927959549395267, 0.86899380569314699)	(0.12324326625134618, 0.44866802122314642)	(0.15816422397594893, 0.32968332671083533)	(1.0, 0.0)	(0.032035323441795834, 0.84442648526194897)	(0.19828113071903541, 0.22001198553870702)	(-0.17278619615172833, 0.28633863919621383)	(-0.30514206861082077, 0.055539230226021807)	(-0.00028175629603953905, 0.99862327115640548)
Triglycerides_Control_M_Serum	(0.1230010631940035, 0.44956698920508442)	(0.32768050602058912, 0.039009074310763732)	(-0.095157745226884, 0.55917029751966596)	(0.1796694954149064, 0.26727750881974949)	(0.034945002552392752, 0.83049356860073287)	(0.0027281306559281855, 0.98667028816315216)	(0.07681829717220838, 0.6375459271735866)	(-0.24336490442575109, 0.13022331664883222)	(-0.19453797298471739, 0.22902105739686071)	(0.12287389503463338, 0.45003938248230635)	(-0.072164012952543571, 0.6581198886725248)	(0.20232035690028793, 0.21056747108931986)	(0.31261187969642135, 0.049533526319530827)	(-0.041264825155329525, 0.80041229212521214)	(0.21390659240925441, 0.18504992696471709)	(0.26317029692373883, 0.10085494907872188)	(-0.39723336397824882, 0.011147101822465462)	(-0.23212736387923261, 0.14949406121660871)	(0.19588718323389009, 0.22574516914402301)	(-0.033193697687333872, 0.83887379688688701)	(-0.13278499187560014, 0.41404160501406673)	(-0.33289521362861418, 0.035822850847415932)	(-0.036988474700467976, 0.8207386858901875)	(-0.41239048501499986, 0.0081856296957003548)	(0.13697742584278311, 0.39932161166760693)	(0.12587797466835834, 0.43895249087095001)	(-0.22744717877950377, 0.15810764415416317)	(0.11571741649108208, 0.47705446831116971)	(0.23095721251520557, 0.15161469339444966)	(-0.2092870626106996, 0.19494680533006936)	(0.051625265053790691, 0.75172596429977323)	(-0.069370694905320593, 0.67058923243008883)	(0.024908360009603076, 0.87874335656152458)	(-0.16088681744808156, 0.32131874174358155)	(-0.065493648103725211, 0.68804104867351534)	(0.30601721026784423, 0.054806879046949683)	(-0.11205687564930386, 0.49119479592519555)	(0.15601672832834718, 0.33637563421097949)	(0.26325533283370672, 0.10074084217651658)	(0.1684250269265192, 0.29886049422736788)	(-0.074248128498834526, 0.64887529394294807)	(0.28224296390522813, 0.077642974452100125)	(0.096293860785456681, 0.55446666472528161)	(0.032035323441795834, 0.84442648526194897)	(1.0, 0.0)	(0.27726120522987729, 0.083257747006796695)	(0.15413870571831595, 0.34229641357025897)	(0.36603119409185958, 0.020188008726033452)	(0.5231029508894568, 0.00053364849168011997)
Triglycerides_Control_F_Serum	(0.27200937705928246, 0.089513541253784676)	(0.13186733736669759, 0.41730416696639872)	(0.045685978076727862, 0.77953332330616143)	(-0.10901901318387812, 0.50309171397404362)	(-0.058262080443809407, 0.72101635486450488)	(0.093961745394959606, 0.56414185344961365)	(-0.031314882002837441, 0.84788369889577198)	(-0.26552483973216828, 0.097731802555376376)	(-0.054852134989784404, 0.736744239797122)	(0.10499103090950768, 0.51908843588892928)	(-0.020344063702463788, 0.90084031104433659)	(0.05633658120413601, 0.72988399574943408)	(0.13784685192661256, 0.39630729343759685)	(0.11558566920317692, 0.47755965574298309)	(0.13026151828706004, 0.4230482337253153)	(0.1775595986733067, 0.27302892805399442)	(-0.34186710122963193, 0.030840897348132192)	(-0.083384515262065764, 0.60897337811931651)	(0.22788662579932215, 0.15728385680277332)	(-0.068166294655593471, 0.67599289840758903)	(-0.22261393337714638, 0.1673758119280894)	(0.029992961018110782, 0.85423452617737405)	(-0.10684076417784449, 0.51171124124178957)	(-0.063960957647304889, 0.69498501771566534)	(0.063913927531387763, 0.69519848358165603)	(-0.054401853481813936, 0.73882919358123145)	(-0.29372290762994951, 0.065831119556424247)	(-0.079602786126844918, 0.62536298833051918)	(-0.0086915684521934634, 0.95755013372374709)	(-0.06639727695333178, 0.68395884586350653)	(-0.038805865253787916, 0.81208530213961083)	(0.064000772264994968, 0.69480432054980024)	(-0.009068699113967087, 0.95570999625663999)	(-0.11658457167380333, 0.47373636384896323)	(-0.0028695130298319262, 0.98597955706560469)	(0.27853859026312405, 0.081788836653523017)	(0.071885346724348764, 0.65935982979389629)	(-0.054123833814877745, 0.7401174395989828)	(0.025421423430547228, 0.87626482856215615)	(0.08210178233865624, 0.61451205155668953)	(-0.1004040811078917, 0.53760689606231749)	(0.038862795857802813, 0.8118145807518844)	(0.33114169888676431, 0.036869584872157399)	(0.19828113071903541, 0.22001198553870702)	(0.27726120522987729, 0.083257747006796695)	(1.0, 0.0)	(0.23062480098221538, 0.15222110451222673)	(0.37131455562747495, 0.018326132586027988)	(0.27821596366777301, 0.082157917627587521)
Triglycerides_Diabetics_M_Serum	(-0.25802854982109907, 0.10793990246490077)	(-0.10296332612178077, 0.52723553534587297)	(-0.21754606674155366, 0.17750800809635159)	(-0.10540439009968784, 0.51743529581211567)	(-0.13083560764835883, 0.42098961303929172)	(-0.23536642135649091, 0.14373740373080046)	(0.15790295585780967, 0.33049307120932059)	(0.25311323950159753, 0.11506042093662801)	(0.22001606149540634, 0.17251633364582575)	(-0.21035679443486016, 0.19262253841275012)	(0.028900711122587044, 0.85948882535164672)	(-0.097337350453577692, 0.55016294990555514)	(-0.25678056742170324, 0.10971522208594688)	(-0.38909883179537341, 0.013083000725302949)	(-0.3181329100291474, 0.045439862235946905)	(-0.30223613488812118, 0.058027317802750861)	(-0.082753352633706007, 0.61169599300364552)	(0.082471078548542701, 0.61291529623899654)	(-0.22995581414873931, 0.15344689114353377)	(-0.26694556290144161, 0.095883515953770926)	(0.23510633251706625, 0.14419353312433331)	(-0.028296574502848823, 0.86239762407045006)	(0.091960528383031606, 0.5725059376054622)	(-0.06648497747074035, 0.68356312233589089)	(0.23683510008494993, 0.14118162992527292)	(0.021378913611371692, 0.89582325648630423)	(0.064654732133069021, 0.69183873624853121)	(-0.14216507750717416, 0.38153246399589513)	(0.18680138193567342, 0.24843188126108212)	(-0.1888096470249325, 0.24329033893370622)	(0.18136542811674705, 0.26271291610950809)	(0.26919116134681842, 0.09301702724706841)	(0.12059009015478372, 0.45856887810645131)	(-0.040404618503206355, 0.80449108169880934)	(0.13102601886819826, 0.42030806806844856)	(-0.35700248314535116, 0.023735784790857407)	(-0.22119885599240993, 0.17016201220301791)	(0.033743195044114882, 0.83624244425676841)	(0.24723592268711711, 0.12403345660014489)	(0.12495933271164973, 0.44232675255416409)	(-0.076471447619317803, 0.63907018493263257)	(0.17716712246108057, 0.27410768228385424)	(-0.052258433781759137, 0.74877899932149838)	(-0.17278619615172833, 0.28633863919621383)	(0.15413870571831592, 0.34229641357025919)	(0.23062480098221541, 0.15222110451222673)	(1.0, 0.0)	(0.19352264918448586, 0.23150758268305702)	(0.087350388099036669, 0.59198593346319095)
Triglycerides_Diabetics_F_Serum	(0.035079519839882493, 0.8298506377046323)	(0.086395851866494511, 0.59605548472693692)	(-0.11038956482365057, 0.49770631987357539)	(0.21494754971929492, 0.18286995224166805)	(-0.14439552022929283, 0.37402986661144821)	(0.26361365713455936, 0.10026110287480312)	(-0.04101158088302511, 0.80161254775366142)	(-0.063829346018495256, 0.69558245054070722)	(-0.20003848789675194, 0.21586771096690582)	(0.046553590207728882, 0.77545337395650482)	(-0.28814897042248255, 0.071374918038275212)	(-0.09300334054783152, 0.56814045411530212)	(0.051711221038414697, 0.75132569334717825)	(-0.35011125760695844, 0.026780388521225159)	(0.10734727838466965, 0.50970033986410657)	(-0.068264057478617066, 0.67555367296066837)	(-0.026772762070864355, 0.86974235736137573)	(0.14209796389105508, 0.38175958041679203)	(-0.028117531362971807, 0.86326002742681296)	(-0.0083432235840993491, 0.95925000952674222)	(0.24557128633297043, 0.12666767527370762)	(-0.2117144658659014, 0.189700889619239)	(0.085464586121719685, 0.60003757458329088)	(-0.24561523188926643, 0.12659760036684886)	(0.0049376985158669307, 0.97587673817276499)	(0.090001888118877285, 0.58074637429347797)	(0.12061477523414169, 0.45847622237452201)	(-0.039774037231901552, 0.8074843255354841)	(0.26974216308379589, 0.092323868943874079)	(0.012075370126889879, 0.94104839987005917)	(-0.35708403763561825, 0.023701556839513003)	(0.12606310525465195, 0.43827421098898411)	(0.084664567018035763, 0.60346764893979699)	(-0.19871145810365001, 0.21899214055238139)	(-0.42403657534105882, 0.0063953795162355782)	(0.24032397100689551, 0.13524498944835139)	(0.10220017685228507, 0.53031791960577057)	(0.32823281245382235, 0.03866104399350731)	(-0.11415030304560993, 0.48308175021710387)	(0.048766892352681189, 0.76507246081734359)	(0.038335066735032571, 0.81432490818735248)	(0.03650974265127846, 0.82302167044136432)	(0.025076310347518973, 0.87793188835325342)	(-0.30514206861082077, 0.055539230226021807)	(0.36603119409185952, 0.020188008726033508)	(0.3713145556274749, 0.018326132586027988)	(0.19352264918448586, 0.23150758268305702)	(0.99999999999999989, 4.9153639064642152e-299)	(0.26204112289925824, 0.10237953734020554)
Cholesterol_Control_M_Serum	(-0.059249591150471778, 0.71648234682360634)	(0.1042968462554083, 0.5218705532970811)	(-0.24517409320474609, 0.12730234861081124)	(0.5051810573055544, 0.00088497263863402732)	(-0.55994993500835177, 0.00017195528001519615)	(-0.26098034197231618, 0.1038277566983373)	(0.025143724674552712, 0.87760620412680002)	(-0.30080875697490267, 0.059281589337594004)	(-0.083894701207816433, 0.60677640579243386)	(0.40772086646505873, 0.009015877722867837)	(-0.37145718531560218, 0.018277940740990192)	(0.15363509152489851, 0.34389495110817792)	(0.52209529168421243, 0.00054945142033973032)	(0.07737915071388507, 0.63508432462770825)	(-0.06851753414017106, 0.6744153557912751)	(0.30030547515713718, 0.059728949187677759)	(-0.54872399168790864, 0.00024622243899033637)	(-0.082717953814726755, 0.61184884421310892)	(0.072699858775737522, 0.65573814976628553)	(-0.25581171972263939, 0.11110866279195121)	(-0.071707191531594494, 0.66015301274176541)	(-0.24437978802122556, 0.12857868417281654)	(-0.27455262462170543, 0.086440237499067873)	(-0.38316540483127376, 0.014668791449567809)	(0.21279129318378917, 0.18740599679430173)	(0.07606125029407998, 0.64087471949200581)	(-0.48500232540460408, 0.0015148153076768413)	(0.36807517590377309, 0.019449742739750836)	(-0.043124922624682094, 0.79161035655514689)	(-0.04200537312622394, 0.79690505650358556)	(-0.0065926104798874514, 0.96779530707923023)	(-0.21947102670312305, 0.1736090452178321)	(0.14564936612425686, 0.36985102684865001)	(-0.29914918609874774, 0.060766939657671465)	(-0.015757321435302795, 0.92312046882573839)	(0.14014979131126196, 0.38838695368445175)	(0.061395322432881455, 0.70666373205251753)	(0.11232105250993808, 0.49016712538164919)	(0.18951303920067034, 0.24150661877206717)	(0.26831205251957796, 0.094131234712279313)	(-0.11270321703105776, 0.48868243960895608)	(0.11624852422041557, 0.47502077674372278)	(0.011176333076235048, 0.9454306321491075)	(-0.00028175629603953905, 0.99862327115640548)	(0.5231029508894568, 0.00053364849168011997)	(0.27821596366777301, 0.082157917627587521)	(0.087350388099036655, 0.59198593346319117)	(0.26204112289925824, 0.10237953734020554)	(0.99999999999999989, 4.9153639064642152e-299)
Cholesterol_Control_F_Serum	(0.012652881835253134, 0.9382342940048406)	(0.047545244546271861, 0.7707973974489355)	(-0.024872915584056809, 0.87891462536693876)	(0.038126027557146842, 0.81531978365859148)	(-0.091571897670940358, 0.57413674813970417)	(0.081985029884186669, 0.61501722896067812)	(-0.0080068120902976238, 0.96089182099828374)	(-0.11534015815256483, 0.47850182144461373)	(0.19901173416446757, 0.21828244103560088)	(0.063063011720882037, 0.69906471310816665)	(0.11683471998677381, 0.47278145890835344)	(0.049871022553692475, 0.75990880960785367)	(0.0021160551423494225, 0.98966071987709681)	(0.17456385556017395, 0.28133367441025903)	(-0.027622138200049162, 0.86564701725436821)	(0.046618738312205157, 0.77514725327251455)	(-0.28121674760308496, 0.07877467888044655)	(-0.011578128855290191, 0.94347193042136657)	(-0.036147815552194602, 0.82474858987297162)	(-0.0062709684551355178, 0.96936575781259815)	(-0.083102253322499486, 0.61019031775162635)	(0.019060140563138817, 0.90707016551665187)	(-0.098651658926885905, 0.54476486347408537)	(-0.020367865861924826, 0.90072487233583465)	(-0.063032194584247719, 0.69920487552472399)	(0.017006717385957094, 0.91704505507231149)	(-0.17849986752185992, 0.27045586999011328)	(-0.044841089526352337, 0.7835120266882567)	(-0.047225228601786691, 0.77229906622038069)	(-0.083376431410595336, 0.60900821628382329)	(-0.096797371975857541, 0.55238803665416891)	(0.055834949557940959, 0.7321999544396367)	(0.12750260510576064, 0.43301996112686081)	(0.014117006503195223, 0.93110328457335823)	(0.15498281383166004, 0.33962735268502608)	(0.091075990634672768, 0.57622078296364654)	(0.12230798722779662, 0.45214483874210931)	(-0.073383733486971608, 0.65270332569389344)	(0.0075807742060859905, 0.96297126977882264)	(0.058668600377535067, 0.71914872891285464)	(-0.10535715449011836, 0.51762407187474979)	(-0.041596173697939533, 0.79884254329777082)	(0.094555874029816731, 0.56166961488348222)	(0.028841185620619707, 0.85977534827145463)	(-0.012165335838421795, 0.94060996656874241)	(0.3660186032455392, 0.020192628115935907)	(0.18399926521781304, 0.25572694798132256)	(0.094947411732359224, 0.56004313452250498)	(0.1821468892729087, 0.26062711160354385)
Cholesterol_Diabetics_M_Serum	(-0.31769295028082478, 0.045755701393284033)	(-0.11436182791568332, 0.48226589348944171)	(-0.2093056854255857, 0.19490617438031527)	(-0.057896855852247887, 0.72269562605444027)	(-0.14550348748532901, 0.3703357769526131)	(-0.10503567425297655, 0.51890976854761028)	(0.16731875525302786, 0.30209176936126259)	(0.32588918769349073, 0.04015546822375949)	(0.27612627657938676, 0.084579974994801285)	(-0.25784607747860905, 0.10819810753024747)	(0.090486187197232448, 0.57870386578216826)	(-0.13211419022728313, 0.4164250973448046)	(-0.15906012084112092, 0.32691606298780473)	(-0.27998372364050017, 0.080151438722600082)	(-0.2032620518166087, 0.20840670704354447)	(-0.33347440496903513, 0.035482503011962235)	(-0.14664138724233178, 0.36656462036410298)	(0.30372691563570542, 0.056740021561983614)	(-0.39396737636313245, 0.011892808497598828)	(-0.35522046391033996, 0.024494023737394576)	(0.17134947935446454, 0.29042560736752848)	(-0.27968090221721226, 0.080492413573020241)	(-0.018958016620501898, 0.90756593215854497)	(-0.1391764733475187, 0.39172306183552863)	(0.068036607072249858, 0.67657571768404734)	(0.11701894344550363, 0.47207886343710437)	(-0.013561954008975873, 0.93380606924605924)	(-0.19704740975412977, 0.22295392952792098)	(0.27012691664874477, 0.091842215920412737)	(-0.24405725710239473, 0.12909966140251716)	(0.25208476171782546, 0.11659416927391868)	(0.34553245928548865, 0.028977038616082886)	(0.22948289458750232, 0.15431775907528883)	(-0.21477006762007009, 0.18324033760188579)	(0.10694657821474619, 0.51129082300171902)	(-0.2891475591228615, 0.070355619712080403)	(-0.10345488356126098, 0.52525477623867545)	(0.27069645203679366, 0.091132804167756973)	(0.29081872573457013, 0.068675472004529892)	(0.053325395089378204, 0.7438210068762523)	(0.077410900292773796, 0.63494509021089174)	(0.024430364274665044, 0.88105350551647232)	(-0.016809091908238788, 0.91800574400699042)	(-0.026716126524547128, 0.87001555103386574)	(-0.0014554675227742289, 0.99288832358437817)	(0.11711965773470943, 0.47169499068066001)	(0.33109630185845684, 0.036897012343851177)	(-0.02600328587150259, 0.87345535354826509)	(0.18779629381206112, 0.24587567211441236)
Cholesterol_Diabetics_F_Serum	(0.023101548557217664, 0.88748070820103431)	(0.067213710833234241, 0.68027815670159453)	(-0.048534708605307876, 0.7661595922903619)	(-0.023061644502537088, 0.88767382771466008)	(0.090515667600819777, 0.57857963826378234)	(-0.11480199283016518, 0.48057047390491414)	(0.077640862403583963, 0.6339369859304933)	(0.20423699628358111, 0.20618595447355101)	(0.027650928619443273, 0.86550826181524909)	(-0.036914992516650764, 0.82108901462802364)	(0.043263281389885076, 0.79095664967500312)	(0.21637359341382884, 0.17991327751353162)	(0.045578567606122999, 0.78003882967396287)	(-0.1059444813823697, 0.51527926738262031)	(0.1056160995045282, 0.51658962433058431)	(0.026700513124110523, 0.87009086823067583)	(0.087754946939483242, 0.59026484785006628)	(-0.0021656263729700801, 0.9894185228213529)	(0.08581626234515613, 0.59853245031373237)	(0.06069933743192675, 0.70984343711461151)	(0.13982793108550154, 0.38948830681910074)	(0.052265806746020431, 0.74874470388905323)	(0.069797675980363863, 0.66867744089767867)	(0.011151374580892628, 0.94555231210523216)	(-0.00061167877447934236, 0.99701119607857602)	(-0.021064116323133836, 0.89734901067985007)	(-0.074643311534326601, 0.64712815306627558)	(-0.014935489296734238, 0.92711914639771731)	(-0.049118684389630136, 0.76342614587157154)	(-0.08245969136276228, 0.61296450562459825)	(0.10737878705641453, 0.50957537926418706)	(-0.19040008552975324, 0.23926979931125694)	(-0.038313277191615078, 0.81442859728127237)	(-0.013650287119372198, 0.93337588828723206)	(0.03289724664502524, 0.84029411862263703)	(-0.033739615957208986, 0.83625957760741088)	(0.053245550598690641, 0.74419168109599387)	(0.018315883002424895, 0.91068399188508165)	(0.24773984292581991, 0.12324417131699025)	(0.17760968586944237, 0.27289145995848108)	(0.1165742241156932, 0.47377588606304633)	(0.40164553851726525, 0.010203244396390542)	(-0.21745055338597757, 0.17770308453476799)	(0.10116055346586209, 0.53453107616677964)	(0.27908289024722771, 0.08116909147073402)	(-0.094513351277123389, 0.56184638983181268)	(-0.084722699836857707, 0.60321812012369247)	(-0.17534056331512149, 0.27916487092866188)	(0.025364024695999358, 0.87654205532767682)
Insulin_Control_M_Serum	(0.034374167564281646, 0.83322310508635189)	(-0.24675107528718551, 0.12479643585037223)	(-0.26015015191375668, 0.10497202169560185)	(-0.1008850727753052, 0.53565019424773141)	(-0.086609100704121589, 0.59514526268710277)	(-0.05661627598822859, 0.72859371118791993)	(-0.028722232306136988, 0.86034797695073517)	(0.014990939463723405, 0.92684929332171273)	(-0.14618016119543772, 0.36809040797484716)	(-0.019884225776985412, 0.9030708832473473)	(-0.22300677172411468, 0.16660820480726962)	(0.09579155045246672, 0.55654398759330048)	(0.10624305413347021, 0.51408929875699361)	(0.046897880402275632, 0.77383598883346505)	(-0.12845859564381451, 0.42954997044042831)	(-0.15339445813329988, 0.34466036556682078)	(-0.097068907121604847, 0.55126859327388922)	(0.14708550831901926, 0.3650990015373734)	(-0.0033495716892130846, 0.98363428322823432)	(-0.1063407480549612, 0.51370023551002975)	(0.27752468753970977, 0.082953092697689856)	(0.063687991616055914, 0.69622431142306307)	(0.17432511606284545, 0.28200250669657434)	(0.016082789451680859, 0.92153739304133575)	(-0.0025864135083112491, 0.98736266444047249)	(-0.30659983864672485, 0.054323614013669232)	(0.083455439951151511, 0.60866775760178626)	(0.02342983665917241, 0.88589217070169857)	(0.056842218274363115, 0.72755193550992248)	(-0.28529823895126588, 0.074348769410185589)	(-0.1535607341065213, 0.34413135828775965)	(-0.16769259137303494, 0.30099735615081796)	(0.13691040415680145, 0.39955452557765958)	(-0.083313918631999093, 0.60927765007940193)	(0.073753671673297869, 0.6510639474510449)	(-0.049475698140754219, 0.76175644363596073)	(0.14573162292644143, 0.36957785705057289)	(-0.041492607780520371, 0.79933309864980495)	(0.20142232854934636, 0.21264248591844434)	(0.31750259548150062, 0.045892902644142676)	(0.034999540095097141, 0.83023289102381426)	(-0.02861574424019122, 0.86086065905068265)	(0.15116225282521267, 0.35181027686380817)	(-0.042028647492564575, 0.79679489248567281)	(-0.15378475441319311, 0.34341942442833162)	(0.2753051655328756, 0.085546718201586866)	(9.3874678236471423e-05, 0.99954130561143106)	(0.1622382874847432, 0.31721651034868781)	(0.087644352642944318, 0.59073512151419294)
Insulin_Control_F_Serum	(0.029476807143268311, 0.85671673996900211)	(-0.04323488692229889, 0.791090794182573)	(-0.0086633592376825184, 0.9576877840767114)	(-0.10784992545706792, 0.50770872397783839)	(0.0355850736685537, 0.82743530343422045)	(0.013257511346733118, 0.935288842006327)	(0.024620004657342012, 0.88013685795462104)	(-0.25846233467554441, 0.10732796059178391)	(0.20093290964738325, 0.2137793014587443)	(-0.12158565136038504, 0.45484003043489396)	(0.12883494082525343, 0.42818820438548921)	(0.2338239507659505, 0.1464580828481459)	(0.11824991324232755, 0.46739836903805987)	(0.01415541604993507, 0.93091628015686534)	(0.18204238743092235, 0.2609053995417614)	(-0.016956326573033524, 0.91729000185264564)	(-0.059083829726539694, 0.71724275085030786)	(0.12879898550260008, 0.42831820070471815)	(0.14932754508854054, 0.35775395292977896)	(-0.075448399956847823, 0.64357456009679703)	(-0.31203631282630284, 0.049976848843993893)	(-0.0070382882882882867, 0.96561943807995432)	(-0.32074708232130539, 0.043599375897055488)	(0.14193727718374191, 0.38230367707637658)	(-0.10079944428020622, 0.53599828376531855)	(-0.019823079178659078, 0.90336754759326621)	(-0.0043318842860727673, 0.9788357472161282)	(0.073862230704901749, 0.65058317575601221)	(-0.013150484854647409, 0.93581016063235656)	(0.093198105075823615, 0.56732681633892756)	(0.0097924373614076098, 0.95217929554113478)	(-0.037345006822217627, 0.81903939570121631)	(-0.23082356464897583, 0.15185829165052175)	(0.14330770506626583, 0.37767796923881891)	(-0.08455228740347373, 0.60394972305804462)	(-0.017585142015132116, 0.91423391386840536)	(0.18719769651994858, 0.24741150763262118)	(0.13702487155608387, 0.39915677563684959)	(0.033178177730909426, 0.83894814184108302)	(0.1795857109519863, 0.26750436251646836)	(0.0078436936373652687, 0.96168795660523432)	(-0.045473794690193449, 0.78053200893129471)	(-0.2837089652120327, 0.076048371568034581)	(-9.3896728516310669e-05, 0.99954119786844053)	(-0.15966388683555449, 0.32505933181290558)	(-0.066322463096385814, 0.68429648788571606)	(-0.24575316860931889, 0.12637783675269901)	(-0.34397147424765939, 0.029759103246041054)	(0.02647017485000408, 0.87120212391159835)
Insulin_Diabetics_M_Serum	(0.17603113894500635, 0.27724576436161213)	(-0.22985408576134042, 0.1536339175882839)	(-0.21547419943925317, 0.18177402884733682)	(-0.21897856491588374, 0.17460061669984547)	(0.25997876762322114, 0.10520943537088331)	(-0.045136189473078549, 0.78212173479168434)	(-0.11270711876076217, 0.48866729363528072)	(0.0060332392283434788, 0.97052656917921376)	(-0.20410561460078774, 0.20648425322905731)	(-0.092057598281235539, 0.57209893314004434)	(0.17676261450917807, 0.2752224279232634)	(0.099369149516443628, 0.54182870555232232)	(-0.16324343962210788, 0.31418696332800178)	(-0.23638471275275555, 0.14196179703719147)	(0.064738539452021404, 0.69145901251606334)	(-0.11560508672049521, 0.4774851812650539)	(0.15383937641399581, 0.34324597340071561)	(-0.094420681487122196, 0.56223172468857618)	(-0.014198297447952929, 0.93070750798039548)	(0.096004256996863796, 0.55566388738472727)	(0.1311784333308651, 0.41976297468283652)	(-0.1861567347475975, 0.25009765419325769)	(0.34647897540006822, 0.028511151375223837)	(0.10400620237997005, 0.52303756273126745)	(-0.03244316439519862, 0.8424706312586896)	(-0.033057262896878693, 0.83952740508601864)	(0.25249721318100227, 0.11597724812069991)	(-0.12950719020753207, 0.42576175116035486)	(-0.086284671515170247, 0.59653028346994952)	(-0.28450640019482243, 0.07519181549889449)	(-0.25264976305152254, 0.11574969766891535)	(-0.049328223283448408, 0.76244603386469845)	(-0.3267723674003411, 0.039586877489647045)	(-0.09219214466389343, 0.57153501183958366)	(0.094577646785336214, 0.56157911150462547)	(-0.071569781262806165, 0.66076504161607841)	(-0.21217416828511226, 0.18871877052019495)	(-0.088839872348413743, 0.58566028485941979)	(0.15879954371717747, 0.32771944102369321)	(0.1959814167274235, 0.22551757570954989)	(0.36262873195401318, 0.021468939584163901)	(0.28968774253381668, 0.069809030388682469)	(-0.058878774449529166, 0.71818378140195227)	(-0.030143678785165648, 0.85350997581657395)	(-0.038358611809888553, 0.8142128686210629)	(-0.15603436565538042, 0.33632033117920035)	(0.15008447531443589, 0.35529450772739701)	(-0.19910819253955589, 0.21805479964459176)	(-0.22980521232288209, 0.15372382996291015)
Insulin_Diabetics_F_Serum	(-0.0096850194767267497, 0.95270327001106536)	(0.10700901147764025, 0.5110428456435252)	(0.062576873398666716, 0.7012769106907768)	(0.16329358264467644, 0.31403631128182397)	(-0.018192958701284869, 0.91128103731932497)	(0.008791740981300495, 0.95706133931749426)	(-0.033424519252735096, 0.83776825996103599)	(0.19390297977856502, 0.23057400743976669)	(0.0080960604864656893, 0.96045624030065191)	(0.046497740858607486, 0.77571582792218174)	(-0.18834244052106644, 0.24448001924140406)	(0.028113109555342217, 0.8632813280857452)	(0.014946437584440307, 0.92706586496176158)	(0.24690837725605219, 0.12454851394174885)	(-0.16584349713618157, 0.30643539059750491)	(0.23227969401233481, 0.14921960384239216)	(0.11483311790497493, 0.48045070501202303)	(-0.095404163503190975, 0.55814852383098867)	(-0.04679086414990765, 0.7743386225570722)	(-0.057967449518838296, 0.72237094220229614)	(-0.11665500177093797, 0.47346740425850731)	(0.18830650858326964, 0.24457167726680035)	(-0.014382894840093164, 0.92980883040077589)	(0.12694555534295579, 0.43504905962277651)	(-0.052329778924707318, 0.74844715656004779)	(-0.052550105627818013, 0.74742264864790631)	(-0.15011625156046937, 0.35519148370696019)	(0.043686553359125642, 0.78895768474885486)	(0.12061439211592406, 0.4584776603362134)	(0.23986484617011689, 0.13601547578638382)	(0.42005877840109446, 0.0069645056696966186)	(-0.069009294755954118, 0.67220898980341026)	(0.0022547926358643076, 0.98898287318004652)	(0.027044895681720242, 0.86842987134535521)	(0.21708101960955553, 0.17845926313897748)	(-0.0016927668964368972, 0.99172887318655456)	(-0.27044591780147653, 0.091444346204975213)	(-0.16795720136754383, 0.30022423901089967)	(0.080572632165806998, 0.62114237736385347)	(-0.17032263773835019, 0.29336959106233917)	(0.11864730458350034, 0.46589266583987055)	(-0.06182471279196889, 0.70470444599084381)	(0.0030987374431659708, 0.98485969067442602)	(-0.014272972465491744, 0.93034395646765455)	(0.0443662020725831, 0.78575073572403276)	(-0.36725499015668722, 0.019743219698973542)	(-0.012905345173532985, 0.93700431824181618)	(-0.336994279852388, 0.033470625621851303)	(-0.074532996713870772, 0.64761567785465923)
AST_Control_M_Serum	(-0.22541261823122868, 0.16196252788549212)	(0.064424590014822022, 0.69288187271287138)	(0.18272102707777718, 0.2591017020664802)	(-0.1381488086214081, 0.39526349677185546)	(-0.035834114354532577, 0.82624606081255569)	(-0.19547721815611369, 0.22673715135042841)	(0.15876327291314568, 0.32783136394354961)	(0.22394206291776067, 0.16479087310605098)	(0.26595463030358979, 0.097169808126876853)	(-0.11530091666190943, 0.47865250369261791)	(0.25028663953368535, 0.11931263156580092)	(-0.22259729526286487, 0.16740837903899455)	(-0.18258267645785803, 0.25946873757814642)	(0.20999478561932028, 0.19340689658604207)	(-0.35658182566971008, 0.023912986515602561)	(-0.029672772407662123, 0.85577417015779322)	(-0.078427793408153451, 0.63049219023506176)	(-0.094160597748463734, 0.56331384584060462)	(-0.16006637746867394, 0.32382523907411587)	(-0.11690647482014389, 0.47250773307536309)	(-0.13334027096052162, 0.41207446286491778)	(0.00056550955620373146, 0.99723678865300769)	(0.019985795878808995, 0.90257812531886961)	(-0.11323102669291303, 0.48663576328651958)	(0.10067078770195605, 0.53652149275012717)	(0.20684770569684066, 0.20032060561865617)	(-0.16821154301866995, 0.29948232186543466)	(-0.13982861619330686, 0.38948596055712215)	(-0.22778433254426059, 0.15747533634408531)	(-0.11974018970354579, 0.46176512808974601)	(0.51718782884365666, 0.00063255110159397734)	(0.1575777122182202, 0.33150281875631937)	(0.13926572817322941, 0.39141644211538407)	(0.028011391924053608, 0.8637713468939463)	(0.34666870910278635, 0.02841851106812197)	(-0.22015545791171345, 0.17223765970577359)	(-0.089167186098473059, 0.58427427328076798)	(-0.039259472792531926, 0.80992886898382199)	(0.11769165473122203, 0.46951795915174355)	(-0.20078479891495229, 0.21412415901196963)	(-0.086891378421785306, 0.59394133845645647)	(-0.20264314505684577, 0.20982507301192541)	(0.17526529824849713, 0.27937455493460556)	(0.30672606002326441, 0.054219369869333379)	(-0.30458989639229661, 0.056005320679334093)	(-0.18969652122690744, 0.24104278666766246)	(-0.13601781330041676, 0.40266393098962017)	(-0.54362936494586334, 0.00028859046131482111)	(-0.074523369980006068, 0.64765822908383575)
AST_Control_F_Serum	(-0.19115569709045513, 0.23737550814877037)	(-0.25684141760705809, 0.10962814911549851)	(-0.0079237921977294151, 0.96129701327505512)	(-0.2488082572968966, 0.12158318363074694)	(0.054247504478668933, 0.73954430630520718)	(-0.26989733925237708, 0.092129378213743396)	(0.22894489897547901, 0.15531283902007464)	(0.078230772862739911, 0.63135392949257729)	(0.43910645037216134, 0.0045877226579792126)	(-0.27440962213070946, 0.086610844499091275)	(0.33866194511305409, 0.032550663803508843)	(0.14596247045225325, 0.36881186979846936)	(-0.24274953026637347, 0.13122813980649969)	(-0.20959158606332384, 0.19428314929977375)	(0.06630816729485435, 0.68436101308816832)	(-0.30579219962694976, 0.054994434072053323)	(-0.12699688350026334, 0.43486187265322473)	(0.12021115020748489, 0.45999249758710281)	(0.091377817328246888, 0.57495195697605816)	(-0.08738168527603607, 0.59185270924270306)	(-0.20099772094118801, 0.21362851740353406)	(-0.27755623643134986, 0.082916672141822134)	(0.028389376497137051, 0.8619506833327556)	(-0.1941317813915413, 0.23001362059002303)	(0.040973956771140449, 0.80179090630985128)	(0.060421770236857887, 0.71111289937904409)	(-0.15107800942127697, 0.3520818675030668)	(-0.19699340511134775, 0.2230833238479942)	(-0.048835583721660962, 0.76475091891559865)	(-0.14780483684127735, 0.36273265206289451)	(0.28777626129505635, 0.07175831987115458)	(0.16474521928726901, 0.30969472594084785)	(0.025926977204869139, 0.87382371717651264)	(0.11100119867669923, 0.49531253229874106)	(0.069860569273986012, 0.6683960123828836)	(-0.443690853563528, 0.0041344804872044403)	(0.15819209109678331, 0.32959703140477015)	(0.26540721297921133, 0.097886045004863281)	(0.28054895674026298, 0.0795180044650311)	(0.081981958623982082, 0.61503052039528106)	(0.078479367301866831, 0.63026669310555383)	(-0.21030591588545808, 0.19273264033979226)	(-0.25429166802889053, 0.11332183427683595)	(0.15345916640988896, 0.3444544369215653)	(-0.12805690535730746, 0.43100610610740386)	(-0.070246449422306512, 0.66667029551612722)	(0.18483548732452337, 0.25353512261443073)	(-0.19849575825509339, 0.21950292560997606)	(-0.097978484178970759, 0.54752654868285533)
AST_Diabetics_M_Serum	(0.33149472540476066, 0.036656865406097576)	(-0.015208771791597043, 0.92578927176109027)	(0.020587405325910319, 0.89966021754353842)	(-0.15745701887886185, 0.33187800836808445)	(0.23137858946421641, 0.15084852520952741)	(0.20612927598771352, 0.20192287264948341)	(-0.020961194961119221, 0.89784792751475084)	(-0.15786756453693057, 0.33060285394791844)	(-0.25626623324084785, 0.110453300597339)	(0.23848457410460669, 0.13835138390364701)	(-0.18062178262665712, 0.264708031831002)	(0.16143224980537749, 0.31965916001713496)	(0.11840129554561925, 0.46682448117856101)	(0.16719335312518235, 0.30245945531448892)	(0.046586377880718781, 0.77529930565447358)	(0.34005427396445009, 0.03179860386007656)	(0.015662594617313879, 0.92358127507721388)	(-0.35755061627898155, 0.023506525586055493)	(0.31654216806185392, 0.04659022678281817)	(0.16801379155108351, 0.30005906324309811)	(-0.095547833086996381, 0.55755320018752275)	(-0.20775578508359863, 0.19830815028633605)	(0.24652469900540097, 0.12515387300993941)	(-0.053232139800756209, 0.744253945665314)	(-0.072327814397130208, 0.65739146564832496)	(0.1605515720181997, 0.32234146486764581)	(-0.081692417526907479, 0.61628410615487961)	(-0.055461190967007919, 0.73392706697224919)	(-0.15373774604246143, 0.34356874155062977)	(0.12257991957397878, 0.45113244993778523)	(-0.019688387463584821, 0.90402107568155532)	(-0.23526676339448499, 0.14391205266737186)	(-0.41450038147101659, 0.0078325834741326296)	(-0.074100288262604827, 0.64952938701101748)	(0.092152444157111865, 0.57170138130599013)	(0.097279231519788609, 0.55040223667245936)	(-0.10298838804425878, 0.52713445845825413)	(-0.10042864257609997, 0.53750689516935157)	(0.08042288123425341, 0.62179329260109184)	(0.028034736768278477, 0.86365888000229152)	(0.066180051523016536, 0.68493937217988643)	(0.01380384535062352, 0.93262810646543715)	(0.013889579786571717, 0.9322106306584691)	(0.001506666281933203, 0.99263816392610915)	(0.36633811485293616, 0.020075677549910059)	(0.011862211171080078, 0.94208726368543705)	(-0.059438320325030124, 0.71561691035811203)	(0.064906560776173919, 0.69069794679627283)	(-0.085616413380609407, 0.5993875738368224)
AST_Diabetics_F_Serum	(-0.09664977887103024, 0.55299695972757756)	(0.085557050037633295, 0.59964168290309572)	(0.053016194282900483, 0.74525677298904325)	(-0.12174668216443364, 0.45423843833695643)	(0.25510503437175236, 0.1121334765908282)	(0.16421992612458403, 0.31126136820876904)	(-0.12509458007582497, 0.44182908350988781)	(0.35841537580081301, 0.023148587343444552)	(0.060677587846985459, 0.70994288166579034)	(-0.39709743752948751, 0.01117732268836282)	(0.29174690203119502, 0.067756071333043427)	(-0.33116405598832871, 0.03685608353261767)	(-0.4405871978968664, 0.0044368243416924164)	(-0.23596162251660113, 0.14269757052172036)	(-0.14910245582588944, 0.35848730030804388)	(-0.28555310330545675, 0.074079006025351501)	(0.37030983940730899, 0.018668640302586182)	(0.15415059303490522, 0.34225873685795638)	(-0.40877495637484057, 0.0088224146164246602)	(-0.061789904516614383, 0.70486320453136087)	(0.1151079199043861, 0.47939394822670522)	(0.10904996592367668, 0.50296976417299444)	(0.030961176314972524, 0.84958207473448744)	(0.20328467037682577, 0.20835499812304625)	(-0.074678882381486691, 0.64697098240754292)	(-0.092370356011695867, 0.57078846947267392)	(0.38159325134015382, 0.015115230325223977)	(-0.40315431417751513, 0.0098965577126058166)	(0.17656183914586118, 0.27577682732864828)	(-0.035450656863731216, 0.82807734130857313)	(0.056215417083571889, 0.73044317678057513)	(0.36315765731493355, 0.021265468143808017)	(0.12929008221100827, 0.42654454902694972)	(-0.015016727376866596, 0.92672379694210161)	(-0.090652436815701801, 0.57800346369341293)	(-0.21337489472515675, 0.18617050111606109)	(-0.30402680546737643, 0.056483841953990775)	(0.09896203427016384, 0.54349379634576001)	(-0.11398988212301976, 0.48370097710239113)	(-0.31116411624159857, 0.050654725259962056)	(0.19147235887562478, 0.23658468087144369)	(0.14152718261145339, 0.38369435367303661)	(-0.13415723671115509, 0.40918995862220653)	(-0.16263334369783108, 0.31602361780463706)	(-0.10642797481566736, 0.51335298177068156)	(-0.1728836129277328, 0.28606287859108709)	(-0.070311421595840196, 0.66637989588477919)	(-0.20138110330066494, 0.21273808141738443)	(-0.30660472620560769, 0.054319574475125934)
ALT_Control_M_Serum	(-0.022505769712112916, 0.89036469808297702)	(0.1634832563054642, 0.31346685949063097)	(-0.084783484709711837, 0.60295725530827893)	(0.035231659282065279, 0.82912361278736701)	(-0.091803592386845809, 0.5731642337154319)	(-0.01671453608326378, 0.91846543566861294)	(-0.013153572414273068, 0.9357951209722718)	(0.25804887238354951, 0.10791117429295984)	(0.16507987639272723, 0.30869925152988897)	(0.04788653776547902, 0.76919679378536265)	(0.10477670980295697, 0.51994659577797453)	(0.058674081596197525, 0.71912355817222029)	(-0.092351142365795016, 0.57086893561230734)	(0.13041638970577693, 0.42249232552887839)	(-0.18392057433606934, 0.25593385357395249)	(0.074183844881199751, 0.64915967357361926)	(0.13106574457248721, 0.42016595506155774)	(0.16677668432300674, 0.30368320231473883)	(-0.26084258297670893, 0.10401697103939252)	(0.065509041214352318, 0.68797143578223285)	(0.064976007105869149, 0.6903834718037023)	(0.14252835663795263, 0.38030448801089012)	(0.15688404916869692, 0.33366274445243882)	(0.13089746248083955, 0.42076814581236044)	(0.045955368122769569, 0.77826588582407918)	(-0.10746979486411085, 0.50921453683373641)	(-0.17334750588875447, 0.28475208639314598)	(-0.073500409756530966, 0.65218610139064159)	(-0.34656637693773262, 0.028468445309550342)	(-0.035801658538665293, 0.82640102527036463)	(0.073506654522190573, 0.65215842295394832)	(0.016983441172743981, 0.91715819843882973)	(0.28122503343864846, 0.078765490022528084)	(-0.094441861547748737, 0.56214364402481287)	(0.19366085932672578, 0.23116802875175116)	(-0.035694110049905053, 0.82691457569056503)	(-0.14591668773392691, 0.36896370841801807)	(-0.21247318796473288, 0.18808187293636497)	(0.2018666433361456, 0.21161407257453391)	(-0.0061271687213866272, 0.97006791224985123)	(0.172115362426038, 0.2882422670731794)	(0.25034110978878782, 0.11922958764799543)	(-0.048993815155543463, 0.76401039126703552)	(0.24520417086003757, 0.12725420470088636)	(-0.11406277598909322, 0.48341955458122721)	(-0.093874929677128752, 0.56450352448695407)	(0.033696809504692206, 0.83646450100175196)	(-0.39191570926487768, 0.01238263249355792)	(0.025240913393528339, 0.87713671234703006)
ALT_Control_F_Serum	(-0.10932719094461547, 0.50187820228216995)	(0.012782447333750953, 0.93760304619604207)	(0.038430778664302084, 0.81386948437643092)	(-0.12290883553568813, 0.44990956163674589)	(0.19316417413498888, 0.23238986626951222)	(-0.02490701292407476, 0.87874986563024804)	(0.11941935098693074, 0.46297481428309573)	(0.20183226235815943, 0.2116935275612796)	(0.17563895472281596, 0.27833458136164407)	(-0.25481299553827802, 0.11255906559351747)	(0.21571118284026494, 0.18128241087129229)	(0.088957478549073668, 0.58516211223573977)	(-0.14243351518802028, 0.38062485119157108)	(-0.039091947799131402, 0.81072511609562214)	(0.074785559343937894, 0.6464997182913792)	(-0.048640517189068193, 0.7656641200526948)	(-0.18001517254186689, 0.26634290087316692)	(0.095119244533375891, 0.55933001938712534)	(-0.081105888259871264, 0.6188268118810949)	(-0.10590942974424106, 0.51541905648561859)	(-0.14072645709895337, 0.38641825703405241)	(-0.12095878337820311, 0.45718603305521821)	(0.25256348433298947, 0.11587835358313762)	(-0.30219421374173677, 0.058063850778554561)	(0.11159244103582365, 0.49300417568932342)	(-0.1447706319582362, 0.37277675874166993)	(-0.25384374978214508, 0.1139803118841986)	(-0.19940651707434656, 0.21735179164568971)	(0.072577622097573471, 0.65628117525764185)	(-0.093056084874480874, 0.56792005937028966)	(0.32490978596049724, 0.040793761615059043)	(0.21151676319295554, 0.19012437586503642)	(0.4209437268666823, 0.0068342516657964435)	(-0.078709401818597577, 0.62926131333772006)	(0.32369433029002581, 0.04159734516339348)	(-0.10251461421984603, 0.52904683374256822)	(0.026312073691375851, 0.87196501658750392)	(0.025331353309664014, 0.87669985942655571)	(0.42687513161229756, 0.0060142229394691028)	(0.017627393090758451, 0.91402861376428146)	(0.025024698773067022, 0.87818124157374322)	(0.12726418003733714, 0.43388779943244105)	(-0.01278917247822248, 0.93757028207253867)	(0.26495215777493991, 0.098484511520891244)	(0.28116051130040287, 0.078837066153867458)	(0.041084971726495008, 0.80126466419158571)	(0.13995690195951657, 0.38904677076729943)	(-0.086486556134249798, 0.59566825215944463)	(0.16314936757716364, 0.3144697208528292)
ALT_Diabetics_M_Serum	(-0.11102210295571648, 0.49523082243847361)	(0.20860498585002921, 0.19643905996997124)	(-0.023418324285021389, 0.88594786996507691)	(-0.10819709309514497, 0.50633545037351002)	(0.12124074399104504, 0.45613001201919023)	(0.0051386026421117188, 0.97489552043545824)	(0.2852624940189335, 0.074386665466391916)	(0.29552476746098244, 0.064113764984120525)	(0.15703026297186987, 0.33320674116540849)	(-0.10761025974583525, 0.50865785129599883)	(0.10353470097799182, 0.52493349265367839)	(-0.044061586218177351, 0.78718764942186448)	(-0.045574541361146942, 0.78005778014566463)	(-0.074793690799054222, 0.6464638017481199)	(-0.18585549206171301, 0.25087862857570059)	(0.043521332163089864, 0.78973780853994091)	(0.12646823315118882, 0.43679192662822719)	(0.033963867164810133, 0.83518621502841783)	(0.053303848967013623, 0.74392102810663541)	(0.013751729778841929, 0.93288188706261232)	(0.018702618351469174, 0.90880592888759337)	(-0.22340461561212577, 0.16583340900206009)	(0.20933471121085132, 0.19484285828997983)	(-0.050681266572360245, 0.75612607653153641)	(0.16043567455417854, 0.32269550342303643)	(0.18150058851252845, 0.26235136944578141)	(0.088342247946654726, 0.58777027971060458)	(-0.087848676626460537, 0.58986641618380942)	(-0.14373876269390204, 0.37622986203780628)	(-0.07810081743697761, 0.63192259911209125)	(0.27334533703765529, 0.087888784795715297)	(0.14946555713361276, 0.35730475422207253)	(0.014837515444348097, 0.92759596435148051)	(0.11720040672854475, 0.4713873350440464)	(0.06229370043872811, 0.70256662656696345)	(-0.099203193276850163, 0.54250716715914105)	(0.0092845756444115291, 0.95465676907191677)	(0.15072286112643885, 0.35322822324670433)	(0.25077867365163387, 0.11856406582235536)	(-0.05795186511934633, 0.72244261593513559)	(-0.038291319805383618, 0.81453308823961112)	(-0.11169224802994207, 0.49261505106460513)	(-0.042512226852523732, 0.79450685974736124)	(0.036015341685692863, 0.82538088723462166)	(0.031776749991746248, 0.8456669854916633)	(-0.14892259610181807, 0.3590739402929306)	(0.051056604533932619, 0.7543756545783098)	(0.034497475864048867, 0.83263332265540113)	(-0.05962933413335595, 0.71474135453843712)
ALT_Diabetics_F_Serum	(-0.039406784028507731, 0.80922885393426724)	(0.1710692054981181, 0.29122726019228234)	(0.16970044594127862, 0.29516275029331224)	(-0.026387034517717612, 0.87160329042461138)	(0.20111102075904361, 0.21336510132391004)	(-0.0406779706100725, 0.80319438528625953)	(0.036441695284710141, 0.82334629295499917)	(0.15906050401578919, 0.32691488253752254)	(0.12123514024002026, 0.45615098679422217)	(-0.04873346365306197, 0.76522895345839081)	(0.30773157698078663, 0.053394639628254657)	(-0.15017965398642968, 0.35498597628756134)	(-0.17655088329467802, 0.27580710065803332)	(0.20100792954120936, 0.21360477372052375)	(0.11606550047576618, 0.47572108596074547)	(-0.040218264105500397, 0.80537538464295755)	(0.011117922388251699, 0.94571540322891912)	(-0.09007401528109002, 0.58044197614495308)	(0.13693354982730052, 0.3994740808271543)	(0.20944916658269591, 0.1945933294703541)	(-0.34810633755447035, 0.027724623108541058)	(0.11836862330839663, 0.4669483093376956)	(-0.067482467195345633, 0.67906812818379358)	(0.05621734357253115, 0.73043428482010175)	(-0.0036254065787980727, 0.98228678234631406)	(-0.042533213288013454, 0.79440760168931113)	(-0.088603001960285241, 0.58666422644196303)	(0.048950671886397748, 0.76421228249034645)	(-0.27618648162891618, 0.084509427181095345)	(0.04845462933842698, 0.76653464233269242)	(0.21975522342043974, 0.17303865651721292)	(0.062849888151590719, 0.70003424230744238)	(0.1863769066025065, 0.24952788870454276)	(0.26126900387339963, 0.10343212606693127)	(0.078129437268985719, 0.6317973441383592)	(0.033055522509054365, 0.83953574332222913)	(0.050127083633386325, 0.75871275352945644)	(-0.13901042093253047, 0.39229387868588206)	(-0.1567538779594963, 0.33406903999985749)	(-0.11014245724333818, 0.49867511312909596)	(-0.064816564084564224, 0.6911055565771469)	(0.084070383477251612, 0.60602066720111036)	(0.20353574344409586, 0.20778161244285281)	(0.36329884259471673, 0.021211429175964636)	(-0.13756470585376157, 0.39728405125049837)	(-0.023737911128874342, 0.88440184410383349)	(-0.25428850157739097, 0.11332647911034796)	(-0.3563642442829017, 0.024005073728092505)	(-0.14344812365489526, 0.37720588143252232)
Urea_Control_M_RBC	(-0.1288611297921825, 0.42809353215931034)	(-0.02844648333449731, 0.86167567398284539)	(-0.041998458913113074, 0.79693778413642979)	(0.11379961486494471, 0.4844359468084245)	(-0.16245972866383301, 0.31654750870108894)	(0.018757968182079834, 0.90853717899092867)	(0.16344293722809075, 0.31358785367058772)	(0.14893161516679801, 0.35904450944835398)	(-0.096959895496277718, 0.55171788099623797)	(0.17345151813596962, 0.28445872189263793)	(-0.21439382773894042, 0.18402727193990681)	(0.071673253851676486, 0.66030415176622248)	(0.20435239379079498, 0.20592419530492706)	(-0.070730052289376566, 0.66450993651947476)	(-0.088335785826340413, 0.58779770215977845)	(0.045937084178467549, 0.77835189101759905)	(0.24376783888768205, 0.12956849070158677)	(0.16276277934221922, 0.31563339585963912)	(-0.014951620907475472, 0.92704063967511907)	(-0.034967340891930723, 0.83038679403582616)	(0.28812386428240222, 0.07140069373170338)	(-0.032751501501501495, 0.84099257913491432)	(-0.14396366397044183, 0.37547562997794259)	(0.14715590512921897, 0.36486701200749216)	(-0.0015514839837904876, 0.99241918299743426)	(0.15547697731100299, 0.33807077497553184)	(0.19752450630516585, 0.22181305256525191)	(0.27065501545383119, 0.09118427439964473)	(0.069650603712293244, 0.66933571933512515)	(0.15107112193742378, 0.35210407755845829)	(-0.067464243937005314, 0.67915015017299729)	(-0.23473333218946099, 0.14484953800463871)	(-0.27840685137860799, 0.081939388114278186)	(0.095287630608550902, 0.55863161899652991)	(-0.15057643173855556, 0.3537015301920643)	(0.078427852623637342, 0.63049193130756964)	(0.21412822127664718, 0.18458425243006785)	(0.12224307890534195, 0.4523866708516725)	(-0.078780524144031722, 0.62895060225311084)	(-0.02658960342973592, 0.87062591599587935)	(-0.0010333009582157839, 0.99495107361383839)	(-0.16629879463149255, 0.30509063568122224)	(-0.12239438562101096, 0.451823048868363)	(-0.10708921887285232, 0.51072436011860023)	(-0.26942400663018146, 0.092723621213009297)	(-0.38521475911679998, 0.01410363180674507)	(-0.10197090612718158, 0.53124566418103791)	(0.060918948502314343, 0.70883958630127064)	(-0.12479467185489512, 0.44293306960107182)
Urea_Control_M_Serum	(-0.40800198449136887, 0.0089639304461387858)	(-0.019804843289471779, 0.90345602498521838)	(-0.27874485049082176, 0.081553554715919518)	(0.05498369705593948, 0.73613541373394109)	(-0.30394884966416102, 0.056550346319200667)	(-0.42852446548332046, 0.005801902280631932)	(0.31159040284271045, 0.050322495008431327)	(0.11645964069083231, 0.47421365060108445)	(0.14538197365440067, 0.37073985258232278)	(0.0018866215295727027, 0.99078170716358582)	(-0.2663191185504788, 0.096695149162280031)	(-0.010974632821315678, 0.94641401454874685)	(0.2134958546364337, 0.18591515128465519)	(-0.19841803658106419, 0.21968717435809748)	(-0.36188824181234358, 0.02175652824068728)	(-0.09537246218403346, 0.55827992452944897)	(-0.16541084466521139, 0.30771674967388835)	(0.10281659279731106, 0.5278275138588604)	(-0.20169217995825903, 0.21201747416151365)	(-0.22836762613196201, 0.15638575751847633)	(0.20620884289746003, 0.20174497951496692)	(0.0061073051290905407, 0.9701649052175596)	(-0.2146750213493463, 0.18343890779461988)	(0.11631522786792391, 0.47476568170674738)	(0.38467342862673981, 0.014251094317147136)	(0.16490707882003164, 0.30921300307028354)	(-0.14175974442876932, 0.38290534599966508)	(0.29174358043785781, 0.067759344107950925)	(0.18259193804898655, 0.25944415637010193)	(0.0007054839651190394, 0.99655284478345285)	(0.21258591307167823, 0.18784216942429768)	(0.0064904524790951636, 0.96829409145974488)	(0.15802097697609963, 0.33012713719880893)	(-0.040591474406513506, 0.8036046400061001)	(0.19506577640863954, 0.2277357027731626)	(-0.19673295830734422, 0.22370807463690942)	(-0.10658322917159409, 0.51273519743854901)	(0.011370050453463235, 0.94448624510331092)	(0.30132449317011373, 0.058825931614049816)	(0.28483292591295351, 0.07484327074182473)	(0.37775688794042767, 0.016253058324267058)	(0.14307887697496918, 0.37844803847932562)	(-0.18313438204474836, 0.25800715470265267)	(-0.020400493277058725, 0.90056663506721935)	(-0.18011755358134504, 0.26606650793262121)	(-0.0097279046250937935, 0.95249407787254603)	(0.38127255962749651, 0.015207692069433525)	(0.090832241959745846, 0.57724638397881856)	(0.096893990129847882, 0.55198959146557081)
Urea_Control_F_RBC	(0.081550208734791185, 0.61690020162421455)	(-0.067043955787549223, 0.68104285673012877)	(-0.058688042933295728, 0.71905944652561815)	(-0.067880276472567946, 0.67727851859261712)	(0.1756879365066622, 0.27819844130934451)	(0.167192036938975, 0.30246331595964288)	(0.040075512654332242, 0.80605294132366989)	(-0.045922112523915787, 0.7784223175901952)	(-0.13000330991513928, 0.42397598149181948)	(0.19015202070672235, 0.239893914016932)	(-0.063637326808897998, 0.69645442063104768)	(0.083374492979838191, 0.60901657027112055)	(0.0036202953614774751, 0.98231175109237334)	(0.045681300304981076, 0.7795553364616199)	(-0.02860797914537554, 0.86089804596189201)	(0.081853226995595649, 0.61558773887223706)	(-0.017129451898643795, 0.91644848149032709)	(0.19265927492595525, 0.23363641124166803)	(-0.16599229699528742, 0.30599548509580321)	(-0.041580563631245258, 0.79891647782448527)	(0.22577317975955677, 0.16127445479146349)	(-0.16405371040271316, 0.31175813557705939)	(0.20671002752507944, 0.20062696810849487)	(0.020317964083203289, 0.90096689457651147)	(0.051876653666141741, 0.75055550458451581)	(0.17725003223005814, 0.27387956519730539)	(-0.075177000116708151, 0.64477162737915095)	(0.051023766099664761, 0.75452875133962738)	(-0.070381518421735692, 0.66606664492720147)	(0.033411663579532, 0.837829825093245)	(-0.17185588763731724, 0.28898077143203504)	(-0.083364685218129078, 0.60905883918933734)	(-0.065504456852740853, 0.68799216756216219)	(0.027712484709503129, 0.86521160556721755)	(0.081761439767442851, 0.61598517246869822)	(0.12615257973212157, 0.43794660260616347)	(0.14650442008264694, 0.36701732742299564)	(0.032860765550983675, 0.84046893718395488)	(0.068735224067218215, 0.67343832077960086)	(0.20116822769809822, 0.21323218373978406)	(-0.36804028855106474, 0.019462151144115345)	(0.099816752564922631, 0.54000084551129679)	(0.14197821028297886, 0.38216503137857338)	(0.15550441754778135, 0.33798446939341997)	(-0.021180669913880644, 0.89678405792875582)	(0.18960416981036904, 0.24127617046715272)	(-0.1092855174324143, 0.50204221309366281)	(0.12132025098043299, 0.45583247438551489)	(0.15855204626970676, 0.32848363117858548)
Urea_Control_F_Serum	(-0.25937444429235962, 0.10604985152317728)	(0.30928165755082021, 0.052142984021167856)	(-0.14738780010924762, 0.36410343788930077)	(0.049948796549401063, 0.75954547044234944)	(0.070988421851924055, 0.66335683772378395)	(-0.016937202964855694, 0.91738296256225427)	(0.43067925266182505, 0.0055343048701230503)	(0.26601444048161133, 0.097091797264721308)	(0.37145651771070004, 0.018278166063675483)	(-0.17518475835827702, 0.27959904809812219)	(0.11672017318487178, 0.47321859844265146)	(-0.048416990264142784, 0.76671094251910776)	(-0.098960577590332346, 0.54349975851458909)	(-0.21474986703212184, 0.18328252777087981)	(0.10485677096658394, 0.51962594193322365)	(-0.15403779873704429, 0.34261633960296101)	(0.29870116526888457, 0.061172958923418501)	(0.39591438926892347, 0.011443314087502099)	(-0.048759094117621422, 0.76510896654146543)	(0.35521827868041772, 0.024494965758441737)	(0.15862719195531344, 0.32825148902082191)	(0.097013551047230293, 0.5514967198801648)	(-0.0059459728790411922, 0.97095269842188092)	(0.36209681746436434, 0.021675198845568889)	(0.24169586165728166, 0.13296201906899352)	(0.10074488666431597, 0.53622012364743843)	(0.12251482943275098, 0.45137466470293919)	(0.031665530298871661, 0.84620067259005993)	(-0.037554052177134756, 0.8180434302353321)	(0.028864236715926684, 0.85966439091368818)	(0.048292270498363328, 0.76729520861259826)	(0.28789020463898218, 0.071640936132314786)	(0.29088517534014502, 0.068609325382992581)	(0.23915120522176558, 0.13721953192493871)	(-0.18193816716734068, 0.26118313403094445)	(-0.022303802531574237, 0.89134267970796932)	(0.12393589446317763, 0.44610265570975738)	(0.12313330359202151, 0.44907604040237692)	(-0.023548308055356841, 0.88531901290321169)	(-0.091697111567559539, 0.57361108271156769)	(-0.087426559406202434, 0.59166171440439741)	(-0.12763858036876327, 0.43252545969270451)	(-0.36797595086970619, 0.019485051568694345)	(0.05816575934329625, 0.72145910600445684)	(-0.073572940719146648, 0.65186465352512113)	(0.056179252518901955, 0.73061010548768035)	(0.11444540841104363, 0.48194371972415084)	(0.19933307812785583, 0.21752470670625082)	(-0.1807336674448608, 0.26440721888227359)
Urea_Diabetics_M_RBC	(0.10982046112949034, 0.49993895165880864)	(0.052252451554690951, 0.74880682607360161)	(0.047527300275035635, 0.77088157883898167)	(0.13061779986849906, 0.42176998226536799)	(-0.063158452623833752, 0.69863069153188162)	(0.11024375198609225, 0.49827786747382796)	(-0.19134483471217509, 0.23690294285153077)	(-0.053279696124018359, 0.74403315516412061)	(-0.031266298991573703, 0.84811693820159295)	(0.28752712713967193, 0.072015503156409921)	(-0.095389498543458212, 0.55820930770744837)	(-0.085978075211305766, 0.59784046701257998)	(-0.031408712580433297, 0.84743326943647845)	(0.17925224246613705, 0.26840851617826633)	(-0.10779163222911506, 0.50793949543427408)	(0.094262505252859216, 0.56288972807344906)	(0.50778974049853587, 0.00082356405106290157)	(0.16377278006810983, 0.31259888928566099)	(-0.0023121104353641007, 0.98870283081620669)	(0.19367457693424717, 0.23113434594351304)	(0.028105474967088262, 0.86331810552316646)	(0.46838477634442999, 0.002302711427996595)	(-0.17841488743505624, 0.27068776093601793)	(0.67602734176448664, 1.6909429481704113e-06)	(-0.11979695536590464, 0.46155127609586133)	(-0.043808203842345003, 0.7883834182594428)	(0.13095355557174099, 0.42056736490621072)	(0.21530205661760493, 0.18213173094665766)	(-0.20410659118557015, 0.20648203480932351)	(0.55350359163118235, 0.00021165233527982639)	(-0.18085985174004759, 0.26406823195383344)	(-0.25010580019198103, 0.11958864642396702)	(-0.35225571533037797, 0.025800092064635467)	(0.29826432953358106, 0.061570915038156544)	(-0.16931716932539317, 0.29627085503566553)	(0.057011225484273537, 0.72677299207915158)	(0.015563299197789555, 0.92406433208602579)	(-0.13830337350705979, 0.39472981837819987)	(-0.43408803190284567, 0.0051327971175693602)	(-0.20969935944634213, 0.19404865763847046)	(0.05868810255380711, 0.71905917274723108)	(0.016918888136917384, 0.91747199277163816)	(-0.22751397529879536, 0.15798222569062598)	(-0.28232586819179573, 0.077552105961665063)	(-0.4971350763994406, 0.001100820819266617)	(-0.26892374273364944, 0.093354880558610756)	(-0.22313507613002551, 0.16635804883876543)	(-0.26317025536916938, 0.10085500486358871)	(-0.25194854421248225, 0.11679845806869603)
Urea_Diabetics_M_Serum	(0.20182445465079882, 0.21171157418046205)	(0.17863826372143754, 0.27007849874322581)	(0.17976470418191223, 0.26701987698898361)	(0.36581145907001106, 0.020268753310724398)	(-0.2679927410626482, 0.094538471907692365)	(0.3923189084698151, 0.012285040026402681)	(-0.28240039758966484, 0.077470487879304772)	(-0.039825067979729213, 0.80724199147244735)	(-0.030782413424546417, 0.85044068952865504)	(0.44088342157374794, 0.0044071607264815921)	(-0.34800568817629024, 0.027772741833373398)	(-0.040159700576087684, 0.80565333412844653)	(0.0041359270132451604, 0.97979293294872227)	(0.36653592256875062, 0.020003558868957334)	(0.054697518583669981, 0.7374599565622324)	(0.30422749920647685, 0.056312916873978144)	(0.23769951561162825, 0.13969314560396179)	(-0.051933557339251452, 0.75029063873639723)	(0.19597471568000188, 0.22553375493347685)	(0.33553567001421397, 0.034292662149930653)	(-0.13379696159730661, 0.41046057693296334)	(0.40756381381381368, 0.0090450113337281288)	(-0.21743087277029388, 0.17774329924514901)	(0.19586309928700518, 0.22580336211425264)	(-0.26379929191055834, 0.10001325578553737)	(-0.21221524431880393, 0.18863119020737473)	(-0.31716926685854524, 0.046133955515323712)	(0.059788736619185177, 0.71401097219195409)	(-0.3560963434569166, 0.024118862874879812)	(0.47773423821629352, 0.0018239925738444474)	(-0.10216148593391594, 0.53047442709163573)	(-0.21401742274468366, 0.1848169521179672)	(0.17657016270156697, 0.27575382904183038)	(0.055874484285764289, 0.73201734315972677)	(-0.21504872652729998, 0.18265904603855637)	(0.21704014850761988, 0.17854303877379341)	(0.098416263246992791, 0.54572981365585727)	(-0.17301736350249355, 0.28568454747127936)	(-0.53673349932059844, 0.00035635204078246616)	(-0.28001440779987385, 0.080116951513743331)	(0.14071680321884036, 0.38645116650521272)	(0.1614131803259346, 0.31971709157468886)	(-0.013568077270606891, 0.93377624845130036)	(-0.033896718994388148, 0.83550758419194171)	(0.012675462936077537, 0.9381242753706388)	(0.11753110233075022, 0.47012848581217015)	(-0.27480056432617372, 0.086145054184184736)	(0.15628667065693896, 0.33552982656453501)	(0.090111233531928778, 0.58028493208826615)
Urea_Diabetics_F_RBC	(-0.034267253888073439, 0.83373454513322909)	(-0.013985788951937986, 0.9317421704568809)	(-0.049383613316668434, 0.76218700963921915)	(-0.11944917255862014, 0.46286230397087813)	(0.27650928100901762, 0.08413195234120209)	(0.14012439484272554, 0.38847379002946447)	(0.14967609246216557, 0.35662016528271578)	(0.1407111443629428, 0.38647045795299895)	(-0.12042983159891038, 0.45917065546799329)	(0.096416428177554678, 0.55396033592057492)	(0.14584105700382893, 0.36921461985772186)	(-0.036233123907095419, 0.8243414710990089)	(-0.26602486023734345, 0.097078211616679122)	(-0.2069879464689186, 0.20000887797742936)	(-0.1318019967590949, 0.41753702752074562)	(-0.00093927646573989615, 0.99541049200483678)	(0.40962472595175359, 0.0086690529329328594)	(-0.08870734104317457, 0.58622190568446242)	(-0.098374422034364126, 0.54590141716967833)	(0.12745733876030396, 0.43318465094635294)	(0.10122607916843833, 0.53426505012432368)	(-0.15116115561402679, 0.35181381332244799)	(0.16176541631577898, 0.3186480903916139)	(0.43482445803269981, 0.0050494538568683139)	(0.11258427859333146, 0.48914425864694111)	(0.42008656040535552, 0.006960384189787611)	(0.16185784990178326, 0.3183679362252827)	(-0.064880065313633925, 0.69081794015780984)	(0.0015027010408400318, 0.99265753826482306)	(0.2741536185941062, 0.086916917328938331)	(-0.046319241658903665, 0.77655481754604772)	(0.026959769928562097, 0.86884039111412892)	(-0.42706212565297613, 0.005989818222715609)	(0.063719925160970164, 0.69607928957043042)	(0.033383579183781632, 0.83796432307893998)	(-0.044379780190392383, 0.78568670219794678)	(-0.34431445874563066, 0.02958578934974419)	(0.11185661641268312, 0.49197456098727899)	(-0.060982789845854077, 0.70854785596801695)	(-0.012751802506347575, 0.9377523455223491)	(0.080069554002817012, 0.62333020848293219)	(0.056082716421693983, 0.73105575759788355)	(-0.27310714182342122, 0.088176786355045111)	(-0.043139474619409431, 0.79154159577880356)	(-0.27084121507182057, 0.090953163495868627)	(-0.22667545203220638, 0.15956190542881332)	(0.035658988453707706, 0.82708229880148176)	(-0.16687002583665503, 0.30340878630524204)	(-0.48897234792405658, 0.0013663130174581698)
Urea_Diabetics_F_Serum	(0.081467625794269249, 0.6172580970999122)	(0.10088639105408131, 0.5356448361499353)	(0.11913561271227208, 0.46404602890084157)	(0.27609480178930135, 0.08461687510963492)	(-0.3663816552935929, 0.020059784486221161)	(-0.054092245764093327, 0.74026385194290989)	(-0.59495323720376236, 5.1462712468796501e-05)	(0.096195389464935513, 0.55487360943797792)	(-0.072145285551340352, 0.65820318906107689)	(0.00084838132359930983, 0.99585462129023716)	(0.27758301638007904, 0.082885766691003282)	(-0.51478240342152704, 0.00067723909912815788)	(-0.33612360350030379, 0.033959347628720951)	(-0.20434793118540037, 0.20593431363975512)	(-0.19971842927236913, 0.21661843877319797)	(-0.25062271312398199, 0.11880095580175146)	(0.12077023838485622, 0.45789292125956038)	(-0.20657076238157987, 0.2009371957009124)	(-0.44750618130739089, 0.0037875103823578954)	(-0.1987378348751595, 0.21892973566953941)	(0.12855467355035979, 0.42920209309145252)	(-0.012159055186829934, 0.94064057374596888)	(-0.046660205967809731, 0.77495242075536275)	(-0.17446746993505582, 0.28160357569916122)	(-0.26318293186482539, 0.10083798841610035)	(-0.0025910511252843216, 0.98734000665411459)	(0.25637273134176874, 0.11030016581519428)	(-0.34077338004642049, 0.031415816821288217)	(0.10178094044922384, 0.53201495881219873)	(-0.023687554357914347, 0.88464542095168985)	(-0.41450942743919522, 0.0078310984654633223)	(0.19011142336857845, 0.23999615902110696)	(0.088918145543715119, 0.58532870338858833)	(-0.45404998583110234, 0.0032512780410757871)	(-0.31499998136094842, 0.047727823851094024)	(-0.18050546284361541, 0.26502100855005606)	(-0.35977639764700958, 0.022594443518863788)	(0.15460821137082373, 0.34081025660484987)	(-0.50536925188770765, 0.00088041000599031944)	(-0.42951442427277281, 0.0056776033059417891)	(-0.06846805267265943, 0.67463751189808496)	(-0.1371028685614572, 0.3988858836572956)	(0.10197754720254949, 0.53121877994577404)	(-0.5597256805460985, 0.00017321471569374012)	(-0.013715359323626115, 0.93305899954193172)	(0.06649760613236895, 0.6835061459777223)	(0.051739522906361295, 0.75119391417933923)	(0.10710932055465447, 0.51064455647013718)	(0.22501879180092249, 0.16271650903055146)
Uric_Control_M_RBC	(-0.081785359279009151, 0.61588159189349012)	(0.024782235238405406, 0.87935282096860135)	(-0.044793201307836469, 0.783737703133213)	(-0.046859592387465128, 0.77401580946065263)	(0.065788924832125353, 0.68670614979562283)	(-0.13243678650355939, 0.41527787975577146)	(-0.09809317609750183, 0.54705555817241502)	(0.073126485138186217, 0.65384427019455194)	(0.18933115145555052, 0.24196701543885082)	(-0.21677801617123241, 0.17908101287608058)	(0.032552030367674213, 0.84194870761401797)	(0.026893473075696107, 0.86916013184572016)	(-0.067751241764792761, 0.67785881116286173)	(-0.12909319056320087, 0.42725515142602188)	(0.042040061610667187, 0.79674086772555697)	(-0.16074620525369271, 0.32174745518690334)	(0.15924743193684232, 0.32633932856316539)	(0.045505988972496025, 0.78038045737561179)	(-0.020713649340799081, 0.89904807660910602)	(0.050113536439924847, 0.75877601833831276)	(-0.0052166575673003339, 0.97451430916786408)	(-0.13279197331309742, 0.41401683938543599)	(0.10222287303670634, 0.53022612241958011)	(-0.17251456541016127, 0.28710846253801137)	(-0.020835319650136706, 0.89845816753203489)	(-0.14489000774373079, 0.37237849319022243)	(0.25864467897296023, 0.1070715156131402)	(0.022157542871058127, 0.89205100907722579)	(0.064555544934222192, 0.6922882410035841)	(-0.097462433563923173, 0.54964812570874699)	(0.10676823712628068, 0.51199950429005936)	(0.069924831795138698, 0.66810850318935211)	(0.093933579087969135, 0.56425918149428722)	(0.11451984343451715, 0.48165689319360971)	(-0.044597148964059731, 0.78466179486955911)	(-0.27728167692798533, 0.083234045258362505)	(-0.057501574377752628, 0.72451454182334896)	(0.15472726179434601, 0.3404340499294628)	(0.066616672640488872, 0.68296904223619637)	(-0.038416399204691823, 0.81393790196776672)	(-0.02429169273342276, 0.88172388650386324)	(-0.040180472430795131, 0.80555474573271302)	(-0.076366711849197369, 0.63953074271613963)	(-0.19490888940600803, 0.22811725170834998)	(0.063588973533025256, 0.69667405634774804)	(-0.52927642449293699, 0.00044539101731732108)	(0.06403154887363105, 0.69466465345752959)	(-0.23860275366972153, 0.1381502287020725)	(-0.027184375122937577, 0.86775730403484297)
Uric_Diabetics_M_RBC	(-0.16181685835267867, 0.31849215715893453)	(-0.12410013838808014, 0.44549550524476)	(-0.016008381200065522, 0.92189928853680447)	(0.037161948920627172, 0.81991177809782056)	(0.15526750109277793, 0.33873007143714151)	(0.045461040681882704, 0.7805920494395755)	(0.034788113655402957, 0.83124356312094849)	(0.15175943064464861, 0.34988870014391682)	(0.17617518875852789, 0.27684654072023351)	(-0.057613038207574928, 0.72400148146912091)	(-0.12580798186313294, 0.43920908062960884)	(0.13158207776988728, 0.41832131358065583)	(-0.024392569544025435, 0.88123620880741593)	(0.038609955405304625, 0.81301707438633763)	(0.043343425578791027, 0.79057805507739742)	(0.0084077076359362901, 0.95893532244578317)	(0.17489942589432686, 0.28039531750905089)	(0.12385965260348647, 0.44638464796190025)	(-0.025658302125131413, 0.87512089662401404)	(-0.044958009718196641, 0.78296110590926027)	(0.037254561287452297, 0.81947039695693691)	(-0.079204204204204195, 0.62710098546273629)	(0.14632140494604681, 0.3676227551374871)	(-0.14052683719847781, 0.38709908274820437)	(0.032205046330196482, 0.84361244466651619)	(-0.12378830204440548, 0.44664863719219106)	(0.03597347385390863, 0.8255807449033854)	(0.11329635003904048, 0.48638276995508012)	(-0.073689681203363513, 0.65134740516336775)	(0.18789940539480568, 0.2456117654835443)	(0.18035974774784883, 0.26541342317209821)	(-0.099210886048457403, 0.54247570862005556)	(0.053830648166000458, 0.74147671783804303)	(0.19537256542345527, 0.22699085430848762)	(0.020926456003640608, 0.89801633523859992)	(-0.23349683221162051, 0.14703989706786302)	(0.072613718584815606, 0.65612080169240206)	(0.10281557999293826, 0.52783160103002624)	(0.21907009551401896, 0.17441601355469419)	(0.074074399643193511, 0.64964395334958314)	(0.068996323073590299, 0.67226715473222498)	(0.14201165428559381, 0.38205177419146985)	(-0.10840377307208067, 0.50551878821520502)	(0.085117384400035634, 0.60152515888599445)	(-0.14891321641939981, 0.35910454944144143)	(-0.59601035838493066, 4.9512606068634206e-05)	(-0.12172688932071286, 0.45431235885040555)	(-0.38813536526513071, 0.01333013874763501)	(-0.14389637604629876, 0.37570119365716492)
Uric_Control_F_RBC	(-0.1479829074210593, 0.36214828621805151)	(0.075985010392942004, 0.64121033809706751)	(0.032589410775582847, 0.84176951437304059)	(-0.017192025510398452, 0.91614434835013525)	(0.14392532967172433, 0.37560412499752716)	(0.012038012170254585, 0.94123046285818557)	(0.13103929919340859, 0.42026055659524753)	(0.021873572047697045, 0.89342650343300223)	(0.16284611194042481, 0.31538232595525151)	(-0.027705982836178727, 0.86524293907746519)	(0.028005941633575709, 0.86379760477475731)	(-0.017863446507662764, 0.91288172000634282)	(0.028300140968296045, 0.86238044694725691)	(0.15268858554241396, 0.34691164002337249)	(0.0090477073967763725, 0.95581241548776286)	(0.046934475857631421, 0.77366412824256159)	(-0.056603924026801082, 0.72865067755931379)	(0.046252416723479184, 0.77686897542450184)	(-0.18573610902016782, 0.2511885817284058)	(-0.017110678875864763, 0.91653972828874108)	(-0.015835729715692887, 0.92273906414562457)	(-0.18641761436917764, 0.24942263971392634)	(-0.018347529802068961, 0.91053029066008107)	(-0.16045168891559969, 0.32264656895611266)	(0.10115228102504541, 0.53456466578825346)	(0.13973605549382989, 0.38980302433214187)	(-0.04347029970367542, 0.78997880909157614)	(0.075721830977123747, 0.6423694310025998)	(-0.061915738583149242, 0.70428934096930096)	(-0.17967398974796456, 0.2672653436125017)	(0.11376962085291491, 0.48455186151537011)	(-0.00065780226372162763, 0.99678582717488795)	(0.23294501846582757, 0.14802519638852638)	(0.12386535728856782, 0.44636354493536468)	(0.198636323645623, 0.21916996859659027)	(-0.055589615211379735, 0.73333348120310771)	(0.044941752102476772, 0.78303770455167376)	(0.16981929292977682, 0.29481968950160103)	(0.13062560451611033, 0.42174200544803486)	(-0.029090675167912135, 0.85857456220579198)	(-0.085314315184827391, 0.60068121368043115)	(0.0083168911831097633, 0.95937851540320196)	(-0.073115758822260374, 0.65389186030208424)	(0.10415591076928292, 0.52243628472229386)	(0.050338093658303197, 0.75772754621821181)	(-0.1448356813896523, 0.37255970722419252)	(-0.21577094792652959, 0.18115857893875878)	(-0.20664726316777762, 0.20076674068467917)	(0.10168059337151439, 0.53242154793735796)
Uric_Diabetics_F_RBC	(0.0031508693400712183, 0.98460500636891113)	(0.11405888666122714, 0.48343456801708851)	(-0.050160377991458935, 0.75855727690271701)	(0.13509288462127012, 0.40590062768604362)	(0.11454917510986257, 0.48154389155516952)	(-0.029157298370808285, 0.8582539596400286)	(-0.14621459942678233, 0.36797635150409724)	(0.074537423937599087, 0.64759610940678525)	(-0.12246386532912382, 0.45156436265260613)	(0.10268198220458584, 0.52837087049646092)	(-0.09400849901580359, 0.56394712399353819)	(-0.12538670296524565, 0.44075521111681637)	(-0.073154741336224127, 0.65371891064537135)	(-0.10683559412308294, 0.51173178723790302)	(-0.051463667861602592, 0.7524786469229221)	(-0.045247391776235601, 0.78159800511774191)	(0.365724860393214, 0.020300649346947565)	(-0.086678485955262494, 0.59484923308816695)	(-0.16744712939167589, 0.30171566516481974)	(0.10866065641849446, 0.50450468440296425)	(0.23450359458559439, 0.14525467377715859)	(-0.16146445368122236, 0.31956134217614868)	(0.2360402578127743, 0.14256060799032128)	(0.093683990906934814, 0.56529934487832567)	(0.0013638733615969427, 0.99333585882468922)	(0.17055334325337512, 0.29270648387994685)	(0.2706904345973894, 0.091140277306422407)	(0.045635781245419699, 0.77976955374758028)	(0.031618516585547027, 0.84642628802211006)	(0.23457551772896837, 0.14512774988519836)	(-0.12790865294816503, 0.43154421763885131)	(-0.14811338779681654, 0.36172045452660728)	(-0.22272349119276677, 0.16716147973270171)	(-0.063843932107082779, 0.69551623005856067)	(-0.24273257760545469, 0.13125590264785805)	(-0.14246764436119599, 0.38050954856607566)	(-0.34861337211317595, 0.027483266679496354)	(0.091160871872066424, 0.57586382910689171)	(-0.10902966049101369, 0.50304976326588013)	(-0.13120279092765763, 0.41967589942367756)	(0.072072934215959686, 0.65852504956503077)	(0.0075657921802977672, 0.96304440004560221)	(-0.13079416131040114, 0.42113804570811153)	(-0.28192364464859537, 0.077993747004091701)	(-0.024513948023373297, 0.88064947538780469)	(-0.61639590571884684, 2.2869490998472139e-05)	(-0.26461062551124537, 0.098935517286540153)	(-0.24103286491230957, 0.13406171333544947)	(-0.28760563507066778, 0.071934380691943745)
Uric_Control_M_Serum	(0.0358268503942561, 0.82628074295898013)	(0.066930872103865724, 0.68155244251915281)	(0.17318927131502909, 0.28519876053756715)	(0.084389625944508148, 0.60464840668775643)	(0.082459811647582246, 0.6129639858085637)	(0.15680124155491351, 0.3339211714387742)	(-0.13299816645745743, 0.41328577881392237)	(0.049208607456176508, 0.76300548869357732)	(0.026407576058819632, 0.87150417097566579)	(-0.20413795975055971, 0.20641078649975872)	(0.2023049778581093, 0.21060288765170523)	(-0.19878555017388411, 0.21881687704925321)	(-0.15976517456825357, 0.3247484931886554)	(-0.067961780725772344, 0.67691207382263296)	(0.10040598804385563, 0.53759913173872154)	(-0.18080616773148558, 0.26421241581102511)	(0.047892503116039063, 0.76916882573945522)	(0.062900075310554249, 0.69980589152516592)	(-0.07764251694129741, 0.63392973515354045)	(-0.16363612189156165, 0.31300839056584789)	(-0.020015047492460077, 0.9024362205014641)	(0.18423275538670728, 0.25511367822223602)	(-0.21183932999824509, 0.18943377011270782)	(0.052661368293655718, 0.74690544552227167)	(-0.22733724616055842, 0.15831421335823678)	(-0.22316006961297458, 0.16630935043828041)	(0.2020636967101232, 0.21115907822168734)	(-0.20318742971291134, 0.20857736603072113)	(0.17966187727029187, 0.26729813035767136)	(-0.020999729340668037, 0.89766112548831423)	(-0.13494115186464098, 0.40643302172469686)	(0.15620604039758662, 0.33578232677194497)	(0.07323722265341169, 0.65335303323199978)	(0.0074788525518158441, 0.96346877564668287)	(-0.34266172773642956, 0.030428658273105928)	(-0.022383190460641092, 0.89095824212522057)	(-0.0017391325269271497, 0.99150233149489342)	(-0.0457574619861085, 0.77919694785032434)	(-0.17936723802790849, 0.26809649431068028)	(-0.19311041134308804, 0.23252238520627885)	(0.32580218715453824, 0.040211836960408177)	(0.23960549577075335, 0.13645214317269705)	(0.01079913725948302, 0.94726970071713334)	(-0.22823741834063899, 0.15662850549077978)	(0.090943244890763927, 0.57677922383495694)	(0.14359480280981007, 0.37671311868762458)	(-0.024826356298103997, 0.87913960986224604)	(0.12912461991426646, 0.42714167525168623)	(-0.17624970838897513, 0.27664016261717672)
Uric_Diabetics_M_Serum	(0.063243618543360691, 0.6982434757077447)	(0.092609744657559195, 0.56978635242294695)	(-0.027784465020987824, 0.86486473516794882)	(0.10045527956464671, 0.53739845402964903)	(0.014857324174068107, 0.92749955744815793)	(0.14252149279176671, 0.38032766793015471)	(-0.18061198570071249, 0.26473438257142745)	(0.18907495506629388, 0.24261650797989565)	(-0.20624322856409621, 0.20166813510052514)	(0.11972380565146826, 0.46182686123269945)	(-0.0084203101502769127, 0.95887382193265736)	(-0.11587067402550362, 0.47646715295033615)	(-0.2047668229744582, 0.20498604541634302)	(-0.12017899679857028, 0.46011340220071573)	(-0.1388663650627685, 0.39278947286171273)	(-0.1077704040308876, 0.50802354682879258)	(0.32158741476299796, 0.043020749597581585)	(-0.06808149073329306, 0.67637398831268247)	(-0.14143020486718988, 0.3840236501131461)	(-0.058871170072432977, 0.71821868697302094)	(0.33281664244414244, 0.035869226433427263)	(-0.035104186839671529, 0.82973275261882873)	(0.18667381529420243, 0.2487609216814923)	(-0.0085582756776760201, 0.95820056293902622)	(-0.15019303579394072, 0.35494261080408707)	(0.010784649352309007, 0.94734034388216126)	(0.25172030911830412, 0.11714135252396773)	(-0.026215622883863178, 0.87243048122971312)	(0.23586064534844509, 0.1428735890041006)	(-0.0042285303389572627, 0.97934059311578647)	(-0.15708511569817732, 0.33303576924181089)	(-0.18746484502710536, 0.24672528357739826)	(-0.068451988747158604, 0.67470963968698583)	(0.10593683659936995, 0.51530975385733002)	(-0.20695211885543691, 0.20008848335781082)	(-0.032308183573568371, 0.84311784655924193)	(-0.17585690650767866, 0.2777291397492882)	(0.27677649610349592, 0.083820468578757051)	(-0.14817661282259123, 0.36151325560751113)	(-0.18823325116821546, 0.24475861978165195)	(-0.21196041897993279, 0.18917498094688062)	(0.11596115215909743, 0.47612060014734969)	(0.080813303974101566, 0.6200968569451808)	(-0.35757891328459235, 0.023494740470389353)	(0.17025873108255152, 0.2935534462702562)	(-0.23604525843229773, 0.14255190146957639)	(0.22538252234848014, 0.16202005700561356)	(0.15777120610726317, 0.33090186946944178)	(0.0038961648637021256, 0.98096412870892191)
Uric_Control_F_Serum	(0.00766662778168406, 0.96255220707566624)	(0.045328421256336598, 0.78121644029258019)	(-0.053135096665528805, 0.74470455196491914)	(0.07256360329652678, 0.65634346367594687)	(-0.029064599293879664, 0.85870004999522387)	(0.042566246272540326, 0.79425137439476512)	(-0.0014129004765100447, 0.99309630878034838)	(0.12575541869990967, 0.43940182863208721)	(-0.046807471092657302, 0.77426061714327121)	(0.023894951618762716, 0.88364230312794834)	(0.028816931005547834, 0.85989210168873131)	(-0.044290951090290569, 0.7861056397068078)	(-0.08440312409980992, 0.60459041449914541)	(0.047191192391534936, 0.7724588287723444)	(-0.077724857665328689, 0.6335689312324374)	(0.014144739091078176, 0.93096826265953203)	(0.074171845776890982, 0.64921276097874625)	(0.0077183900427729201, 0.96229955339701667)	(-0.087345253311954668, 0.59200779222374478)	(-0.092079896070318495, 0.57200545936363567)	(-0.0028670810889662173, 0.98599143835803393)	(0.18749415266575065, 0.24665007906752512)	(-0.0041987495329838488, 0.97948606284812856)	(0.067497724625309591, 0.67899945804769557)	(0.0064440336401863519, 0.96852073445088604)	(-0.050546677810917734, 0.75675403644410943)	(0.044658201831081101, 0.7843739911787786)	(-0.025797771311757475, 0.87444749057893389)	(0.023447047039120927, 0.88580890430905401)	(-0.011749227094340368, 0.94263794787687816)	(-0.094484870229782691, 0.56196480524636394)	(0.0061565949974343535, 0.96992422593793792)	(-0.033178257049324318, 0.83894776188006981)	(-0.03232642654251032, 0.84303036796652453)	(-0.087132571443696641, 0.59291349003158378)	(-0.010302017128120804, 0.9496938867812631)	(-0.087036313486767769, 0.59332360122266925)	(-0.096291086603881249, 0.55447812744950753)	(0.031545839544118263, 0.84677508369821652)	(0.041386258148179041, 0.79983691859771477)	(0.15539685361493982, 0.33832285937331263)	(0.12210371037322847, 0.45290615995196426)	(0.018929074766473122, 0.90770643837304843)	(-0.1886331619408339, 0.24373927532634174)	(0.10812080233615705, 0.50663706904781136)	(0.1286687028499606, 0.4287894216901259)	(0.22032865403803736, 0.17189186565003395)	(0.18049491036010545, 0.26504941377379243)	(-0.15466967604739523, 0.34061599253636388)
Uric_Diabetics_F_Serum	(-0.020416820345925332, 0.90048745305658484)	(-0.037230958415158694, 0.81958288064344553)	(0.22242724332594402, 0.1677414973150928)	(-0.012899470253233784, 0.93703293862849035)	(-0.054424046286987562, 0.7387263901441159)	(-0.059180552984272043, 0.71679901563131532)	(-0.14904190582639265, 0.35868472875051594)	(0.084371473918114198, 0.60472639710108811)	(0.092219568213894473, 0.57142010325942527)	(-0.23145218866941672, 0.15071499460406612)	(0.31619391614045322, 0.046845181538367815)	(-0.19662826149960438, 0.2239595558247264)	(-0.18732078928376791, 0.24709516022016301)	(-0.035811810545029188, 0.82635255251533191)	(0.15477177599420902, 0.34029344794223459)	(-0.21258696746285782, 0.18783992834360186)	(0.0032950538544639324, 0.98390061765018977)	(-0.090378620008153568, 0.57915724532510637)	(-0.0086370529738381656, 0.95781614983783303)	(0.075262227501677242, 0.64439561829644854)	(-0.061254240660452708, 0.70730788903259345)	(0.12527000546595152, 0.44118403020842545)	(-0.034351281615583464, 0.83333257828570317)	(-0.096396395263868964, 0.55404307750594084)	(-0.21019965546069619, 0.19296273260848493)	(-0.088862021125702934, 0.58556644955904291)	(0.14262213040694741, 0.37998788774597836)	(-0.17783013894081445, 0.27228695009350429)	(0.18051509318101763, 0.26499508732057753)	(-0.11281377574244314, 0.48825336009595788)	(-0.010788186065868654, 0.94732309879850984)	(0.19126635562333383, 0.23709894737743534)	(0.20376030025320049, 0.20726971437950828)	(0.063770799360819641, 0.69584827334239086)	(-0.05284463573493843, 0.74605376766691722)	(0.0026348007803382073, 0.98712626151412097)	(0.0386587217653169, 0.81278511154847755)	(0.1121807090192361, 0.49071293527995996)	(-0.3186728521724822, 0.04505465997827468)	(-0.35159029323477942, 0.026101037396333671)	(-0.43586974206394163, 0.0049331729545180353)	(-0.45165238962491117, 0.0034394982816603773)	(0.15432678824111196, 0.34170058673400516)	(0.022033261395763021, 0.89265296402373928)	(-0.2097994101729172, 0.19383114735970283)	(-0.013151097418310265, 0.93580717680182857)	(-0.038927504301777618, 0.81150689972237111)	(-0.015826798952853223, 0.92278250557014363)	(-0.06767482875685904, 0.67820254089844889)
Arginase_Control_M_RBC	(-0.11500864699472786, 0.47977556371901164)	(-0.25271005074175779, 0.11565986268217229)	(-0.12912106313589256, 0.42715451621091405)	(-0.01515967617656557, 0.92602817119590608)	(0.27851473836771612, 0.081816078668908554)	(0.010297176488898366, 0.94971749419371121)	(0.15320224622221187, 0.34527250824310274)	(0.029979064388231273, 0.8543013378440607)	(0.041519741973434145, 0.79920456615716762)	(0.028174527897436966, 0.86298547320576269)	(-0.13722569224427444, 0.39845951923796141)	(0.11010032573267578, 0.49884038704263245)	(0.087430765450401488, 0.59164381388541432)	(-0.00061144956110872526, 0.99701231606307672)	(0.19078504285891162, 0.23830345028896932)	(-0.0060600390560071491, 0.97039570488433879)	(-0.094566256697332582, 0.56162645613521389)	(0.19299044028480514, 0.2328182852468238)	(-0.018633191738790522, 0.90914304245468935)	(0.15963754532164706, 0.32514020086396922)	(0.13447360199248407, 0.40807605632269106)	(-0.21286780444662243, 0.18724369089433346)	(0.13846604273811022, 0.39416860951347543)	(-0.043541710492155022, 0.78964157736843721)	(0.083321718134015871, 0.60924403098321656)	(0.10553390753191365, 0.51691785782012878)	(-0.063904289389025801, 0.69524223318926293)	(0.14505297139714357, 0.37183521711926537)	(-0.068767930234644573, 0.67329157474201007)	(0.0073291085706011141, 0.96419973933256586)	(-0.012524784041338905, 0.93885842773609363)	(-0.12736675214679241, 0.4335143311921853)	(-0.003288547914060884, 0.98393240105073265)	(0.16727074135531875, 0.30223251501315285)	(0.15760545458318725, 0.33141661553227808)	(0.029202969868312171, 0.85803419332467423)	(0.1768827797794951, 0.27489096605357044)	(-0.050499835790353054, 0.75697262662978804)	(0.15122906958623125, 0.35159495821957565)	(0.206392614421296, 0.20133452833488943)	(0.098741110081369293, 0.54439839257826583)	(0.022411212874296517, 0.89082254891559343)	(-0.2035967688958617, 0.20764241226527275)	(0.14222661738596978, 0.381324279393079)	(-0.037045734607042545, 0.82046572118572114)	(-0.22800676394837591, 0.15705919028599247)	(-0.26967663238974782, 0.092406097107095714)	(0.013659406744382867, 0.9333314769080584)	(-0.097024033472987589, 0.55145351758569205)
Arginase_Control_F_RBC	(0.057172506665899507, 0.72602991013427443)	(0.10969880445454136, 0.50041687984383609)	(0.17634416016171395, 0.27637872820157933)	(0.24155172731178465, 0.13320051860432697)	(-0.068074006422861516, 0.67640762495691087)	(0.06427205313510248, 0.69357356587942465)	(-0.21722249204768448, 0.17816949645681626)	(-0.023237397965416681, 0.88682330005295351)	(-0.014168770755266862, 0.93085126101022242)	(0.092151823049179488, 0.57170398430467451)	(-0.14034109640051681, 0.38773320252399979)	(-0.087792619972207442, 0.59010469080925998)	(0.069988333313365556, 0.66782444461460977)	(0.24146420916686176, 0.13334549013030586)	(-0.014182169123041079, 0.93078602973237945)	(0.12777157085727223, 0.43204211671258497)	(0.0396124632845824, 0.80825172238970222)	(-0.082141758782518864, 0.61433911738725588)	(-0.074199076031993202, 0.64909228915152895)	(-0.20487506390052376, 0.20474151074941829)	(-0.15725437548653493, 0.33250854162815657)	(0.18146410216006034, 0.26244893592092183)	(-0.16335962580452382, 0.31383795772662759)	(0.13165342073413933, 0.41806679556060433)	(-0.16715282525352332, 0.30257834633848246)	(-0.11739566439019741, 0.47064383779014163)	(-0.048502821629323442, 0.76630892816537099)	(0.10801712035179643, 0.5070471253531954)	(0.18886808065459965, 0.24314182056438122)	(0.44790026741371158, 0.0037531621845941954)	(0.09553230883927305, 0.55761751371268353)	(-0.035939134106512408, 0.82574467507851534)	(0.04843333967650254, 0.76663436098442084)	(0.047130882118990414, 0.77274194186823641)	(-0.077787880548456548, 0.63329283150252191)	(-0.03446823236901244, 0.83277318584801552)	(-0.16282040738582829, 0.31545975688444805)	(-0.063356485826919454, 0.69773042886846959)	(-0.12552412065610916, 0.44025054733442348)	(-0.23885823484430216, 0.13771610983113072)	(-0.15961300922017316, 0.32521553855875773)	(0.12295050635922776, 0.44975476103347978)	(0.17574422070541282, 0.27804205863906045)	(-0.14245470628378906, 0.38055325638016302)	(-0.0092492613544039714, 0.95482905671170926)	(-0.18546684076546574, 0.251888621836791)	(-0.12638445654214378, 0.43709822145325694)	(-0.27899554371879315, 0.081268297870973866)	(0.1439098817365107, 0.37565591322001823)
Arginase_Diabetics_M_RBC	(0.58369108242133205, 7.7024679841630609e-05)	(0.16424290809473369, 0.31119272166766049)	(0.28244783769940307, 0.077418570606942627)	(0.096026964767789824, 0.55556996965937777)	(-0.14936346712177515, 0.35763700181966229)	(0.18049394077129288, 0.2650520238184203)	(-0.37831446524314083, 0.01608333246690748)	(-0.23551283059374753, 0.14348110697728322)	(-0.22569534218427884, 0.16142281550380122)	(0.53740099869160696, 0.00034921981591752978)	(-0.030358484709588133, 0.85247753751156519)	(0.26415400928066135, 0.099540965339355927)	(0.14971126122369663, 0.35650588587269783)	(0.40464668625633221, 0.0096009924355906166)	(0.2156401854632406, 0.18142959421480137)	(0.56485437052436038, 0.00014639735477440906)	(0.082306768467596339, 0.61362551958455436)	(-0.20872996483382433, 0.19616503047252914)	(0.26106196340150972, 0.10371577217397925)	(0.43422984721531716, 0.0051166554051236468)	(-0.15885407973932056, 0.32755120086859724)	(0.23428410996096752, 0.14564250613787033)	(0.012257952622225496, 0.9401586317459999)	(0.17683598732864078, 0.27502000645149288)	(-0.31700741588100839, 0.046251369588358349)	(-0.026551351207433495, 0.87081046460294853)	(-0.30204515841647744, 0.05819389644067887)	(-0.045706664760143567, 0.77943597574769619)	(-0.57043612483049944, 0.00012152115023036766)	(0.17011098684288517, 0.29397878063577038)	(-0.37674981764355397, 0.01656343752114291)	(-0.36689868283175564, 0.019871864019598878)	(-0.29465106109650185, 0.064942007345503039)	(-0.13514573806197955, 0.40571527150396491)	(0.055950134989624464, 0.73166795246001282)	(0.37956095126994521, 0.015709304110292397)	(0.11653607276671928, 0.47392161912619257)	(-0.49920242195665349, 0.0010413152272253339)	(-0.35458699701390167, 0.024768366508671997)	(-0.22716905806570029, 0.15863062716686016)	(-0.22042748226023567, 0.17169477413198173)	(0.04170780253322387, 0.79831388207701848)	(0.16935791483039614, 0.29615292748988836)	(0.17761927652943987, 0.27286514285198854)	(0.010607841164711954, 0.94820249404573642)	(0.090759784958609729, 0.5775514143349596)	(-0.26996341503182186, 0.092046657797149253)	(-0.04908263775880882, 0.76359478967085015)	(0.047111824387996215, 0.77283141016628043)
Arginase_Diabetics_F_RBC	(-0.20304804989895756, 0.2088963846884147)	(-0.012863470897068496, 0.93720831556170547)	(-0.26859602942096211, 0.09377019711196935)	(-0.028864818759230373, 0.85966158925967617)	(0.15736270103126435, 0.33217138990442796)	(-0.18653893117888945, 0.24910915454343541)	(0.523809303324824, 0.0005228143905279737)	(-0.085723041318498602, 0.59893126289278609)	(0.17004203029736975, 0.29417743229977933)	(0.11466748972080805, 0.48108821965320769)	(0.012965253030410684, 0.93671247431885107)	(0.2094011881856854, 0.19469790171898838)	(0.25245703247458467, 0.11603723962939488)	(0.37635328807566093, 0.016687011100051895)	(-0.0015083053033902478, 0.99263015559791468)	(0.1444079176972865, 0.37398841138692807)	(-0.23992897828083135, 0.13590765664235543)	(-0.069418447031036931, 0.67037532211912121)	(0.3265891400173086, 0.039704296840845699)	(0.029703192280747907, 0.85562787182924704)	(-0.30842272304584128, 0.052833611945821222)	(-0.076894196811842661, 0.63721257606454396)	(-0.047884615460433787, 0.76920580641280001)	(0.10470378746755341, 0.52023874303995976)	(0.34727226544157536, 0.028125469117372386)	(0.040795361588308265, 0.80263767877152847)	(-0.30577678068095721, 0.055007305134638106)	(0.41044915638321822, 0.0085224550501071042)	(-0.065125465323089396, 0.68970685168081625)	(0.021853562395473092, 0.89352343759142372)	(0.35080922904856504, 0.026457992441496929)	(-0.2723470840468098, 0.089100656170991235)	(0.01837492706272777, 0.91039723106356685)	(0.4080564351916296, 0.008953898309708894)	(0.30581086089850329, 0.054978859680972429)	(-0.053626938475149391, 0.74242162070321593)	(0.10434012945820514, 0.52169687020988864)	(0.049577468285567326, 0.76128067380445352)	(0.41183799774985447, 0.0082803032309069977)	(0.23748838009034709, 0.14005563686616776)	(0.0054508723977420683, 0.97337046477875311)	(-0.10053111489158419, 0.53708978062677559)	(-0.14814466951229835, 0.36161793021690181)	(0.23142320440301009, 0.15076757026269508)	(0.13085341238424567, 0.42092585760404955)	(0.037990138907159909, 0.81596666889091274)	(0.069014089374795431, 0.67218749124430754)	(-0.28252806338104952, 0.077330835527675168)	(0.096539421358058472, 0.55345246669035197)
[truncated: 35 more columns]
